# Supplementary material for: In situ dissecting the evolution of gene duplication with different histone modification patterns based on high-throughput data analysis in Arabidopsis thaliana
Source: PeerJ. 2021 Jan 5;9:e10426. doi: 10.7717/peerj.10426 (PMC7792519; doi:10.7717/peerj.10426)
Supplement: Supplemental Information 5 [file peerj-09-10426-s005.xls]

AT3G18390	GO:0010027	GO:0034660	GO:0006655	GO:0009902	GO:0019288	GO:0009507	GO:0009737	GO:0016117	GO:0009793																																																										
AT3G23680	GO:0008150	GO:0003674	GO:0005737																																																																
AT5G21105	GO:0008447	GO:0009506	GO:0005507	GO:0005576	GO:0046520	GO:0005618	GO:0016126																																																												
AT1G47410	GO:0010413	GO:0016926	GO:0042546	GO:0045492	GO:0005739	GO:0044036	GO:0008150	GO:0003674																																																											
AT3G22790	GO:0000226	GO:0010014	GO:0005886	GO:0042127	GO:0005884	GO:0044036	GO:0051015	GO:0010089	GO:0000911	GO:0009855	GO:0010073	GO:0009965	GO:0009506																																																						
AT1G60030	GO:0005886	GO:0022857	GO:0016020	GO:0009506																																																															
AT5G02730	GO:0008150	GO:0005576	GO:0003674																																																																
AT1G55800	GO:0005634																																																																		
AT1G10522	GO:0009642	GO:0042646	GO:0003674	GO:0010468																																																															
AT5G52740	GO:0034976	GO:0046872	GO:0009627	GO:0005575																																																															
AT5G45810	GO:0005886	GO:0016301	GO:0009860	GO:0009827																																																															
AT2G37200	GO:0008150	GO:0016020	GO:0003674																																																																
AT2G36780	GO:0016757	GO:0009507	GO:0008194																																																																
AT1G36990	GO:0005634																																																																		
AT3G25150	GO:0042545	GO:0009507	GO:0003723	GO:0048573	GO:0006913	GO:0009664	GO:0005737																																																												
AT1G69460	GO:0008320	GO:0006886	GO:0016020	GO:0005783																																																															
EMB2658	GO:0005575	GO:0003674	GO:0008150																																																																
AT5G59680	GO:0016301	GO:0005886																																																																	
AT2G30090	GO:0008080	GO:0008152	GO:0005634																																																																
AT5G52180	GO:0005576																																																																		
AT4G02235	GO:0003700	GO:0006355	GO:0005634																																																																
AT4G32270	GO:0003674	GO:0005886	GO:0008150	GO:0005634																																																															
AT5G54148	GO:0005634																																																																		
AT5G51040	GO:0009062	GO:0080022	GO:0008177	GO:0005739																																																															
AT3G16220	GO:0005737																																																																		
AT5G64190	GO:0008150	GO:0005739	GO:0003674																																																																
AT3G11330	GO:0055046	GO:0009555	GO:0016132	GO:0005634																																																															
AT5G15830	GO:0006355	GO:0019722	GO:0009612	GO:0003700	GO:0005634	GO:0003677																																																													
AT5G28910	GO:0003674	GO:0005739	GO:0008150																																																																
EMB2192	GO:0003674	GO:0005575	GO:0008150																																																																
AT1G71360	GO:0003674																																																																		
AT4G35250	GO:0016117	GO:0010207	GO:0009507	GO:0009534	GO:0006364	GO:0010218	GO:0019684	GO:0019288	GO:0010114	GO:0009637	GO:0003743																																																								
AT1G05600	GO:0003674	GO:0005739	GO:0008150																																																																
AT3G47770	GO:0005215	GO:0042626																																																																	
AT1G08250	GO:0047769	GO:0010048	GO:0048440	GO:0009094	GO:0004664	GO:0009507	GO:0043481																																																												
AT5G57000	GO:0003674	GO:0005634	GO:0008150																																																																
AT1G19835	GO:0005737	GO:0005886	GO:0003674	GO:0008150																																																															
AT3G57910	GO:0005622	GO:0005634	GO:0008150	GO:0003676																																																															
AT5G01650	GO:0009507	GO:0006954	GO:0051707	GO:0003674																																																															
AT4G13130	GO:0009941	GO:0005634																																																																	
AT3G11700	GO:0005773	GO:0007155	GO:0003674	GO:0010583	GO:0005576																																																														
AT1G60530	GO:0005525	GO:0005737																																																																	
AT4G30810	GO:0004185	GO:0005576	GO:0005773	GO:0006508	GO:0019932																																																														
AT3G17160	GO:0005634	GO:0008150	GO:0003674																																																																
EMB2631	GO:0005575	GO:0003674	GO:0008150																																																																
AT3G28007	GO:0051119	GO:0016020	GO:0005886	GO:0005887																																																															
MS31	GO:0009555	GO:0003674	GO:0005575																																																																
AT4G28556	GO:0003674	GO:0005886	GO:0005634	GO:0009416																																																															
AT5G24105	GO:0003674	GO:0005886	GO:0008150																																																																
SRFR3	GO:0003674	GO:0005575	GO:0042742																																																																
AT5G67140	GO:0005737																																																																		
AT3G53530	GO:0030001	GO:0005634	GO:0046872																																																																
AT5G40800	GO:0005575	GO:0003674	GO:0008150																																																																
AT4G05430	GO:0005886	GO:0003674	GO:0008150																																																																
AT2G01900	GO:0010413	GO:0005634	GO:0016787	GO:0045492																																																															
AT4G14310	GO:0005634	GO:0005515	GO:0005618	GO:0008150																																																															
AT3G05110	GO:0005886	GO:0008150	GO:0003674																																																																
EMB2993	GO:0003674	GO:0005575	GO:0008150																																																																
AT1G61060	GO:0008150	GO:0005634	GO:0003674																																																																
AT1G35490	GO:0006355	GO:0003700	GO:0003677	GO:0005634																																																															
AT3G12910	GO:0006355	GO:0003700	GO:0005634																																																																
AT1G10720	GO:0008150	GO:0005634	GO:0003674																																																																
AT1G05060	GO:0003674	GO:0042991	GO:0009507																																																																
AT1G15380	GO:0005737	GO:0004462	GO:0005975	GO:0009750	GO:0009744																																																														
AT5G35220	GO:0010207	GO:0009723	GO:0043157	GO:0009507	GO:0010027	GO:0048564	GO:0009959	GO:0009658	GO:0004222	GO:0016020	GO:0060359	GO:0009416	GO:0009630																																																						
AT4G22360	GO:0008150	GO:0005634																																																																	
AT3G09350	GO:0005737	GO:0009408	GO:0009651	GO:0030544	GO:0042542	GO:0005634	GO:0009644	GO:0006457																																																											
AT1G49390	GO:0016706	GO:0005737	GO:0009813																																																																
AT1G57990	GO:0006863	GO:0009507	GO:0005345	GO:0016020	GO:0005886																																																														
AT2G41790	GO:0006508	GO:0005737	GO:0004222																																																																
AT3G14290	GO:0006635	GO:0009853	GO:0022626	GO:0005839	GO:0006511	GO:0004540	GO:0000502	GO:0005829	GO:0008233	GO:0005737																																																									
AT1G64310	GO:0008150	GO:0005739																																																																	
AT1G15015	GO:0003674	GO:0008150	GO:0005575																																																																
AT5G59270	GO:0016301	GO:0005886																																																																	
AT2G02650	GO:0005739	GO:0008150																																																																	
AT5G49350	GO:0003674	GO:0009507	GO:0008150																																																																
AT2G41340	GO:0006351	GO:0005634	GO:0003677	GO:0003899																																																															
AT1G63280	GO:0005737																																																																		
AT1G06630	GO:0005634	GO:0008150	GO:0003674																																																																
AT4G03110	GO:0009626	GO:0003723	GO:0080151	GO:0000398	GO:0005737																																																														
AT5G21960	GO:0003700	GO:0006355	GO:0005634	GO:0003677																																																															
AT5G35180	GO:0019344	GO:0005886	GO:0005634	GO:0035091	GO:0007165																																																														
AT3G22300	GO:0003735	GO:0009220	GO:0005763	GO:0015935	GO:0006354	GO:0006412	GO:0009507	GO:0005739																																																											
AT3G53620	GO:0016020	GO:0004427	GO:0005829	GO:0008152	GO:0005737	GO:0046686																																																													
AT3G22968	GO:0005739																																																																		
AT1G71520	GO:0003677	GO:0003700	GO:0005634	GO:0006355	GO:0010200																																																														
AT5G27470	GO:0006434	GO:0006096	GO:0009651	GO:0009165	GO:0046686	GO:0005829	GO:0006094	GO:0006499	GO:0005737	GO:0004828																																																									
AT5G48560	GO:0006355	GO:0016132	GO:0003677	GO:0003700	GO:0005634																																																														
AT2G01780	GO:0030246	GO:0005886																																																																	
AT1G74370	GO:0005794	GO:0008270																																																																	
AT1G07025	GO:0005743	GO:0006839	GO:0006863	GO:0006810	GO:0005739																																																														
AT5G27860	GO:0003674	GO:0008150																																																																	
AT2G27690	GO:0009723	GO:0009695	GO:0009738	GO:0007165	GO:0042538	GO:0005576	GO:0043231	GO:0018685	GO:0009867	GO:0009611	GO:0019825	GO:0009753	GO:0009733	GO:0009620	GO:0009414																																																				
AT4G02920	GO:0003674	GO:0005739	GO:0008150																																																																
AT4G21366	GO:0005575																																																																		
AT5G07675	GO:0006414	GO:0030533	GO:0005575																																																																
AT4G14150	GO:0051567	GO:0042023	GO:0000226	GO:0000280	GO:0051726	GO:0008574	GO:0006270	GO:0000914	GO:0005515	GO:0006306	GO:0006260	GO:0009524	GO:0010389	GO:0006346	GO:0080175	GO:0051225	GO:0031048	GO:0003777	GO:0006275	GO:0000911	GO:0055046	GO:0008283	GO:0005737																																												
AT3G49460	GO:0008150	GO:0003674	GO:0022626	GO:0005737																																																															
AT1G35780	GO:0008150	GO:0003674	GO:0005634																																																																
AT2G38180	GO:0050665	GO:0016926	GO:0010228	GO:0005576																																																															
EMB1334	GO:0003674	GO:0005575	GO:0008150																																																																
AT1G18000	GO:0003674																																																																		
AT5G60750	GO:0009684	GO:0006508	GO:0009507	GO:0009643	GO:0004175	GO:0006569	GO:0005886																																																												
AT1G48170	GO:0005575	GO:0008150	GO:0003674																																																																
AT1G11750	GO:0009570	GO:0009941	GO:0019288	GO:0045893	GO:0035304	GO:0009840	GO:0042793	GO:0009534	GO:0016226	GO:0034660	GO:0009507	GO:0006364	GO:0009532	GO:0015979	GO:0009073	GO:0009902	GO:0010027	GO:0010207	GO:0009658																																																
AT2G32620	GO:0005794	GO:0000271	GO:0016757	GO:0016759	GO:0016740																																																														
AT5G39820	GO:0003700	GO:0007275	GO:0005634																																																																
AT3G02020	GO:0009507	GO:0004072	GO:0009067																																																																
AT5G44870	GO:0006952	GO:0051607	GO:0009626	GO:0005634																																																															
AT3G57040	GO:0009736	GO:0005515	GO:0006355	GO:0005634	GO:0007623	GO:0009740	GO:0010162	GO:0000156	GO:0009735																																																										
AT1G67650	GO:0005829	GO:0009506	GO:0005737																																																																
AT5G39510	GO:0005802	GO:0005770	GO:0000902	GO:0007033	GO:0009630	GO:0005774	GO:0016192	GO:0007030	GO:0005773	GO:0030140	GO:0005515	GO:0006605	GO:0006896	GO:0006623	GO:0000325	GO:0016197	GO:0009651	GO:0016049	GO:0004872	GO:0006816	GO:0048193																																														
AT3G23630	GO:0052623	GO:0009691	GO:0009824	GO:0009860	GO:0007131	GO:0005739	GO:0016765	GO:0009507	GO:0052622																																																										
AT1G26665	GO:0005634																																																																		
AT5G12240	GO:0005634	GO:0005829	GO:0008150	GO:0003674																																																															
AT1G13780	GO:0003674	GO:0005634	GO:0008150																																																																
AT5G50460	GO:0006457	GO:0034976	GO:0042542	GO:0009627	GO:0009408	GO:0006605	GO:0009644	GO:0006886																																																											
AT2G02026	GO:0005739																																																																		
AT3G09630	GO:0009220	GO:0005829	GO:0005730	GO:0009664	GO:0022626	GO:0042545	GO:0006412	GO:0022625	GO:0016020	GO:0005618	GO:0009506	GO:0003735	GO:0001510	GO:0005886	GO:0005773	GO:0005737	GO:0009507	GO:0005840																																																	
AT3G10320	GO:0005576	GO:0010260																																																																	
AT5G24205	GO:0008150	GO:0003674	GO:0005575																																																																
AT4G03370	GO:0005634	GO:0003674																																																																	
AT2G31610	GO:0003735	GO:0022626	GO:0006412	GO:0005773	GO:0005774	GO:0016020	GO:0009507	GO:0022627	GO:0009651	GO:0005829	GO:0005737	GO:0009506																																																							
AT1G32582	GO:0003674	GO:0005575	GO:0008150																																																																
AT1G80245	GO:0003674	GO:0006626																																																																	
AT5G60130	GO:0003700	GO:0006355	GO:0005634	GO:0003677																																																															
AT3G53100	GO:0005576																																																																		
AT1G13310	GO:0008150	GO:0003674	GO:0005575																																																																
AT3G26750	GO:0003674	GO:0006661	GO:0005634	GO:0008150																																																															
AT4G11630	GO:0005739	GO:0006412	GO:0003735	GO:0005840	GO:0042254																																																														
AT2G18840	GO:0005515	GO:0005634	GO:0005802	GO:0005794	GO:0015774																																																														
AT5G03520	GO:0005525	GO:0005886	GO:0005515																																																																
AT4G31080	GO:0048193	GO:0000902	GO:0005783	GO:0008150	GO:0006487	GO:0016049	GO:0003674	GO:0005634																																																											
AT2G37290	GO:0005737	GO:0009507																																																																	
AT5G28150	GO:0008150	GO:0005634																																																																	
EMB1630	GO:0005575	GO:0003674	GO:0008150																																																																
AT2G17250	GO:0005730	GO:0005634	GO:0009793	GO:0009220	GO:0005654	GO:0006364	GO:0000478	GO:0003674	GO:0016020																																																										
AT3G49320	GO:0006626	GO:0008150																																																																	
AT4G25692	GO:0005739																																																																		
AT1G18650	GO:0008150	GO:0009506	GO:0001872	GO:0031225	GO:0030247	GO:0005886																																																													
AT1G23520	GO:0005634	GO:0003674	GO:0008150																																																																
AT5G40140	GO:0005737																																																																		
AT5G14150	GO:0031225	GO:0008150	GO:0003674																																																																
AT4G13493	GO:0003674	GO:0008150	GO:0005575																																																																
AT5G47435	GO:0009152	GO:0009058	GO:0008864	GO:0005739	GO:0046653	GO:0009853	GO:0016742																																																												
AT4G26055	GO:0003674	GO:0009507	GO:0008150																																																																
AT5G56900	GO:0005634	GO:0000956	GO:0003676	GO:0005829																																																															
AT1G60240	GO:0006355	GO:0005634	GO:0003700																																																																
AT5G61520	GO:0016020	GO:0005351	GO:0015144																																																																
AT1G61850	GO:0009695	GO:0010228	GO:0016926	GO:0047714	GO:0005634	GO:0004620	GO:0050665	GO:0009620																																																											
AT1G23760	GO:0004650	GO:0008150	GO:0010413	GO:0045492	GO:0005576																																																														
AT4G35050	GO:0009933	GO:0080008	GO:0010162	GO:0009640	GO:0006606	GO:0009560	GO:0010074	GO:0009793	GO:0000278	GO:0050826	GO:0006406	GO:0009909	GO:0005515	GO:0009845	GO:0010182	GO:0016567	GO:0019915	GO:0006396	GO:0010228	GO:0005634																																															
AT4G37550	GO:0005773	GO:0008152	GO:0004328																																																																
AT5G24860	GO:0009739	GO:0010228	GO:0003674	GO:0005634	GO:0009911																																																														
AT3G04020	GO:0005634																																																																		
AT1G47550	GO:0005886	GO:0000145																																																																	
CER20	GO:0003674	GO:0010025	GO:0005575																																																																
CER21	GO:0005575	GO:0010025	GO:0003674																																																																
AT5G56640	GO:0005737	GO:0006949																																																																	
AT4G18250	GO:0004675	GO:0016301																																																																	
AT4G05265	GO:0008150	GO:0005739	GO:0003674																																																																
AT5G62940	GO:0006355	GO:0045893	GO:0003700	GO:0003677	GO:0010067	GO:0005634	GO:0010087																																																												
AT4G27400	GO:0005576																																																																		
AT4G02570	GO:0005515	GO:0000278	GO:0045595	GO:0048316	GO:0009867	GO:0005737	GO:0009753	GO:0009733	GO:0042752	GO:0006486	GO:0010431	GO:0051301	GO:0000794	GO:0009524	GO:0006396	GO:0006511	GO:0006499	GO:0005634	GO:0007062	GO:0048366	GO:0005829	GO:0000151	GO:0010265	GO:0006888	GO:0010072	GO:0005819	GO:0043090	GO:0010087	GO:0048825	GO:0009880	GO:0009793	GO:0010564	GO:0010162																																		
AT3G24120	GO:0003700	GO:0006355	GO:0000394	GO:0009086	GO:0010048	GO:0005634	GO:0048573																																																												
AT4G31940	GO:0004497	GO:0019825	GO:0009507	GO:0071281	GO:0010043																																																														
AT1G54540	GO:0008150	GO:0003674	GO:0005575																																																																
AT4G08360	GO:0003674	GO:0008150	GO:0005634																																																																
AT5G07100	GO:0003700	GO:0006355	GO:0070370	GO:0034605	GO:0005634																																																														
AT1G29780	GO:0005886																																																																		
AT1G72580	GO:0005737	GO:0008150	GO:0003674																																																																
EMB2971	GO:0008150	GO:0003674	GO:0005575																																																																
AT5G63715	GO:0035195																																																																		
AT3G51530	GO:0009560	GO:0003674	GO:0005634																																																																
AT1G77340	GO:0005739	GO:0008150																																																																	
AT2G30780	GO:0005739	GO:0003674	GO:0008150																																																																
AT3G20790	GO:0016491	GO:0005829	GO:0005886	GO:0008152																																																															
AT5G09443	GO:0008150	GO:0005575	GO:0003674																																																																
AT3G55677	GO:0003674	GO:0008150	GO:0005576																																																																
AT1G30170	GO:0008150	GO:0005739	GO:0003674																																																																
AT5G37478	GO:0003674	GO:0005634																																																																	
AT1G74660	GO:0048509	GO:0045892	GO:0009736	GO:0009640	GO:0003677	GO:0009739	GO:0043392	GO:0009741	GO:0007275	GO:0009737	GO:0009733	GO:0016132	GO:0010583	GO:0009735	GO:0003700	GO:0005634																																																			
AT5G60000	GO:0008150	GO:0003674	GO:0005576																																																																
EMB1672	GO:0005575	GO:0008150	GO:0003674																																																																
AT1G58100	GO:0005634	GO:0006355	GO:0001047	GO:0003700																																																															
AT3G12260	GO:0006096	GO:0009853	GO:0005739	GO:0005747	GO:0009060	GO:0046686	GO:0051788	GO:0080129	GO:0006511	GO:0016020	GO:0003824																																																								
AT2G23580	GO:0009696	GO:0005737	GO:0045893	GO:0016787	GO:0016788	GO:0080031																																																													
AT2G43360	GO:0006084	GO:0005739	GO:0010075	GO:0009102	GO:0007020	GO:0004076	GO:0008270	GO:0016126	GO:0016132	GO:0048653																																																									
AT5G07322	GO:0005575	GO:0003674	GO:0008150																																																																
AT1G53687	GO:0016036	GO:0003674	GO:0005575																																																																
AT2G25830	GO:0042819	GO:0009507	GO:0016226	GO:0009073																																																															
AT1G70590	GO:0010200	GO:0008150	GO:0048193																																																																
AT5G04730	GO:0008150	GO:0005575	GO:0003674																																																																
AT1G76890	GO:0005634	GO:0003700																																																																	
EMB1698	GO:0003674	GO:0005575	GO:0008150																																																																
AT5G43270	GO:0048510	GO:0006355	GO:0003700	GO:0003677	GO:0005634	GO:0048653																																																													
EMB1335	GO:0008150	GO:0003674	GO:0005575																																																																
AT2G29930	GO:0008150	GO:0003674	GO:0005634																																																																
AT4G21445	GO:0009570	GO:0008150	GO:0009507	GO:0003674																																																															
CRI1	GO:0009690	GO:0005575	GO:0007275	GO:0003674																																																															
AT4G17760	GO:0005634	GO:0006261																																																																	
AT5G20930	GO:0042802	GO:0005634	GO:0009507	GO:0005515	GO:0004674	GO:0005737	GO:0016301																																																												
AT1G62030	GO:0005634																																																																		
AT5G56150	GO:0051510	GO:0043161	GO:0004842	GO:0042023	GO:0051788	GO:0006511	GO:0005737	GO:0043248																																																											
AT5G27270	GO:0008150																																																																		
AT3G20810	GO:0003700	GO:0007623	GO:0005634	GO:0006355	GO:0042752																																																														
AT5G27930	GO:0005737	GO:0004722																																																																	
AT4G04601	GO:0005575	GO:0008150	GO:0003674																																																																
AT1G68100	GO:0030001	GO:0005783	GO:0005576	GO:0016020	GO:0046873																																																														
AT5G43190	GO:0004842	GO:0006865	GO:0006511	GO:0005634	GO:0015824	GO:0006869																																																													
AT5G43080	GO:0016538	GO:0005515	GO:0000724	GO:0005634	GO:0051726																																																														
AT5G50400	GO:0004722	GO:0003993	GO:0005576																																																																
AT1G31850	GO:0005794	GO:0005768	GO:0005802																																																																
AT2G35190	GO:0009504	GO:0005484	GO:0008565	GO:0005886	GO:0016192																																																														
AT5G60650	GO:0003674	GO:0008150	GO:0005576																																																																
AT5G25440	GO:0006612	GO:0005634	GO:0010363	GO:0002237	GO:0016301	GO:0043069	GO:0009627	GO:0009697	GO:0031347	GO:0009506	GO:0005737																																																								
AT4G04620	GO:0046482	GO:0006914	GO:0008017																																																																
AT1G03905	GO:0005886																																																																		
AT4G02090	GO:0003674	GO:0005634																																																																	
AT1G16250	GO:0005737	GO:0003674	GO:0008150																																																																
EMB1302	GO:0003674	GO:0008150	GO:0005575																																																																
AT3G26700	GO:0016301	GO:0005886																																																																	
AT3G63420	GO:0005737	GO:0005525	GO:0009817	GO:0048527	GO:0010541	GO:0005886	GO:0009845																																																												
AT2G45440	GO:0009089	GO:0009507	GO:0008840																																																																
AT3G49120	GO:0052033	GO:0006952	GO:0072593	GO:0005773	GO:0005774	GO:0009505	GO:0042742	GO:0005618	GO:0009735	GO:0004601	GO:0050832	GO:0009826	GO:0005576	GO:0005794	GO:0009416	GO:0048046																																																			
AT1G12850	GO:0009651	GO:0005634	GO:0006816	GO:0007030	GO:0008152	GO:0003824																																																													
AT2G38465	GO:0008150	GO:0003674	GO:0005886																																																																
AT5G51420	GO:0005739	GO:0016746	GO:0006863																																																																
AT2G39870	GO:0005575	GO:0003674	GO:0008150																																																																
AT1G22120	GO:0003674	GO:0008150	GO:0005739																																																																
AT3G01472	GO:0005739																																																																		
AT4G10720	GO:0005575	GO:0008150																																																																	
AT1G45100	GO:0003723																																																																		
AT1G59860	GO:0006970	GO:0009408	GO:0006457	GO:0009651	GO:0005737	GO:0051259																																																													
AT4G17080	GO:0005737																																																																		
AT3G07860	GO:0003674	GO:0006626	GO:0005634																																																																
AT4G30280	GO:0080039	GO:0016798	GO:0010411	GO:0005794	GO:0005576																																																														
AT1G62320	GO:0003674	GO:0005576																																																																	
EMB2124	GO:0008150	GO:0003674	GO:0005575																																																																
AT5G67610	GO:0005739	GO:0003674	GO:0008150																																																																
AT5G38890	GO:0006626	GO:0005634	GO:0008150																																																																
AT1G04210	GO:0004672	GO:0005634																																																																	
AT3G57760	GO:0005634	GO:0004672	GO:0006468	GO:0005524	GO:0009407	GO:0010583																																																													
AT3G56730	GO:0005634																																																																		
AT1G07870	GO:0005886	GO:0005634	GO:0016301																																																																
AT1G79520	GO:0005634	GO:0016020	GO:0006812	GO:0005886	GO:0008324																																																														
AT1G70720	GO:0046910																																																																		
AT5G33370	GO:0005576																																																																		
AT1G54680	GO:0009507	GO:0003674	GO:0005634	GO:0008150																																																															
AT3G52660	GO:0008150	GO:0003723	GO:0005829																																																																
AT1G14687	GO:0003677	GO:0005634	GO:0003700																																																																
AT1G14780	GO:0003674	GO:0005634	GO:0015824																																																																
AT4G31640	GO:0006355	GO:0003700	GO:0005634	GO:0003677																																																															
AT4G32710	GO:0005886	GO:0016301																																																																	
AT4G16240	GO:0003674	GO:0005575	GO:0008150																																																																
AT4G31800	GO:0031347	GO:0003700	GO:0005634	GO:0042802	GO:0010200	GO:0005515	GO:0006355	GO:0042742	GO:0050832	GO:0050691	GO:0009751	GO:0002237																																																							
AT1G70220	GO:0008150	GO:0003674	GO:0005634																																																																
AT3G21410	GO:0006511	GO:0004842	GO:0005737	GO:0006863																																																															
AT1G55910	GO:0008324	GO:0046873	GO:0006812	GO:0005886																																																															
AT1G61460	GO:0005886	GO:0030246	GO:0016301																																																																
AT3G20966	GO:0005739																																																																		
AT5G40210	GO:0006863																																																																		
AT1G60590	GO:0004650	GO:0016556	GO:0005576	GO:0005975																																																															
AT4G03240	GO:0009060	GO:0042542	GO:0006979	GO:0048825	GO:0005739	GO:0051301																																																													
AT2G47170	GO:0005798	GO:0005794	GO:0006499	GO:0005525	GO:0016004																																																														
AT3G03170	GO:0005739																																																																		
AT3G20920	GO:0005634	GO:0005886	GO:0016020																																																																
AT5G54790	GO:0008150	GO:0003674	GO:0005634																																																																
AT4G07410	GO:0048366	GO:0010073	GO:0005634	GO:0035266	GO:0010449	GO:0048569	GO:0000166	GO:0010311	GO:0010305	GO:2000012																																																									
AT3G56000	GO:0005794	GO:0016757	GO:0016759																																																																
FEM3	GO:0009846	GO:0005575	GO:0003674	GO:0009553																																																															
AT1G70770	GO:0005774	GO:0016020	GO:0030968	GO:0006007	GO:0005783	GO:0005634	GO:0005886	GO:0006098	GO:0009506	GO:0005794	GO:0009651	GO:0003674																																																							
AT1G55675	GO:0005576	GO:0003674	GO:0008150																																																																
AT3G25670	GO:0048443	GO:0005886	GO:0010103	GO:0002237	GO:0007165																																																														
AT3G22690	GO:0009451	GO:0009507	GO:0010027	GO:0010207	GO:0048564	GO:0010380																																																													
AT5G24410	GO:0005829	GO:0009507																																																																	
AT1G49830	GO:0005634																																																																		
AT4G18960	GO:0048440	GO:0009886	GO:0048497	GO:0005634	GO:0048443	GO:0003700	GO:0009909	GO:0009827	GO:0003677	GO:0009860	GO:0048481	GO:0048507	GO:0048366	GO:0048441																																																					
OHP	GO:0019761	GO:0016702	GO:0005575																																																																
AT1G47240	GO:0006875	GO:0005634	GO:0030001	GO:0046873	GO:0015103																																																														
AT2G22300	GO:0006355	GO:0005516	GO:0009409	GO:0005634	GO:0042742	GO:0010150	GO:0050832																																																												
AT1G17680	GO:0048522	GO:0005634	GO:0048573	GO:0006396	GO:0000278	GO:0009410	GO:0016192	GO:0000956																																																											
AT4G26820	GO:0003674	GO:0005575	GO:0008150																																																																
AT1G62085	GO:0005739																																																																		
AT1G09420	GO:0009507	GO:0004345	GO:0006006																																																																
AT3G10940	GO:0005983	GO:0019203	GO:0006470	GO:2001070	GO:0005737	GO:0009507	GO:0019252	GO:0000023	GO:0043085	GO:0008138	GO:0050308																																																								
ATCG00060	GO:0030533	GO:0006414	GO:0009507																																																																
AT5G48610	GO:0008150	GO:0005634	GO:0003674																																																																
AT3G13150	GO:0008150																																																																		
AT1G50690	GO:0008150	GO:0005634																																																																	
AT1G59970	GO:0031225	GO:0006508	GO:0005886	GO:0004222	GO:0005576																																																														
AT2G26190	GO:0005516																																																																		
AT5G02560	GO:0003677	GO:0005634																																																																	
AT1G51120	GO:0005634	GO:0003700	GO:0006355	GO:0003677																																																															
AT1G78900	GO:0009941	GO:0000325	GO:0005773	GO:0009651	GO:0005774	GO:0006096	GO:0007030	GO:0006098	GO:0010498	GO:0005886	GO:0006972	GO:0009506	GO:0016020	GO:0007010	GO:0048193	GO:0009507	GO:0007033	GO:0006094	GO:0000902	GO:0006816	GO:0046933	GO:0005618	GO:0015992	GO:0002020	GO:0006833	GO:0009555	GO:0005739	GO:0009266	GO:0006007	GO:0046686	GO:0005524	GO:0005794	GO:0048046	GO:0016049																																	
AT1G15980	GO:0009507	GO:0006098	GO:0010598	GO:0009535	GO:0009773	GO:0009534	GO:0016117	GO:0010207	GO:0015979																																																										
AT1G03870	GO:0046658	GO:0031225	GO:0005886																																																																
AT4G16447	GO:0003674	GO:0008150	GO:0005739																																																																
AT1G15920	GO:0009451	GO:0010228	GO:0004540	GO:0005737																																																															
AT1G22330	GO:0003723	GO:0008150	GO:0005634																																																																
AT1G01910	GO:0009507	GO:0006891	GO:0016020	GO:0005524	GO:0005515	GO:0043161	GO:0043248	GO:0051788	GO:0006820																																																										
AT3G23380	GO:0016324	GO:0009860	GO:0005515																																																																
AT1G74100	GO:0047364	GO:0007165	GO:0009723	GO:0042538	GO:0019761	GO:0009684	GO:0042742	GO:0008146	GO:0009733	GO:0009738	GO:0006569	GO:0009753	GO:0009414	GO:0032260	GO:0005737																																																				
AT5G64650	GO:0006354	GO:0005840	GO:0009507																																																																
AT2G03880	GO:0009451	GO:0005739																																																																	
AT2G02480	GO:0005886	GO:0009888	GO:0016926	GO:0048765	GO:0048589	GO:0033043	GO:0010091	GO:0010090	GO:0016049	GO:0007155	GO:0010228	GO:0005634	GO:0010026	GO:0000278	GO:0045010	GO:0050665	GO:0033044	GO:0045595	GO:0003002	GO:0010014	GO:0010638	GO:0048449	GO:0071555	GO:0009887																																											
AT1G80060	GO:0003674	GO:0005634																																																																	
AT1G61065	GO:0005576	GO:0008150	GO:0003674																																																																
AT5G28885	GO:0005634	GO:0008150	GO:0003674																																																																
AT5G38570	GO:0003674	GO:0008150	GO:0005634																																																																
AT4G13195	GO:0003674	GO:0010089	GO:0033612	GO:0048046	GO:0010067	GO:0010087	GO:0005739	GO:0090506																																																											
AT4G28260	GO:0003674	GO:0008150																																																																	
AT5G25300	GO:0003674	GO:0005575	GO:0008150																																																																
AT5G18040	GO:0005739	GO:0006979	GO:0003674																																																																
EMB1165	GO:0003674	GO:0008150	GO:0005575																																																																
AT2G28190	GO:0071493	GO:0009416	GO:0010039	GO:0046688	GO:0019430	GO:0009507	GO:0009570	GO:0009579	GO:0034599	GO:0006979	GO:0008270	GO:0009407	GO:0048046	GO:0071484	GO:0071472	GO:0035195	GO:0071457	GO:0004784	GO:0071329	GO:0005507																																															
AT4G39790	GO:0008150	GO:0005634	GO:0003674																																																																
AT2G30970	GO:0005507	GO:0005739	GO:0046686	GO:0009220	GO:0004069																																																														
AT4G38180	GO:0009639	GO:0005634																																																																	
AT3G06880	GO:0009507	GO:0000166																																																																	
AT1G59640	GO:0003677	GO:0005634	GO:0048481	GO:0006355	GO:0009753	GO:0009694	GO:0009827	GO:0003700	GO:0009860	GO:0048441	GO:0048446	GO:0010162	GO:0048443	GO:0009062																																																					
AT1G08580	GO:0003674	GO:0005634	GO:0008150																																																																
AT2G07180	GO:0005886	GO:0016301																																																																	
AT2G40420	GO:0005774	GO:0006865	GO:0016020	GO:0006661	GO:0005275	GO:0009750	GO:0009744	GO:0005886																																																											
AT5G41440	GO:0005576	GO:0008270																																																																	
CEN3	GO:0003674	GO:0009932	GO:0010053	GO:0005575																																																															
AT1G13390	GO:0005634	GO:0008150	GO:0003674																																																																
AT2G22121	GO:0005576																																																																		
AT2G04400	GO:0009570	GO:0042742	GO:0009627	GO:0009507	GO:0006569	GO:0034976	GO:0005829	GO:0000162	GO:0009684	GO:0005507	GO:0004425																																																								
AT4G09784	GO:0008150	GO:0005634	GO:0003674																																																																
AT1G73770	GO:0008150	GO:0005634	GO:0003674																																																																
AT4G36410	GO:0004842	GO:0009739	GO:0006511	GO:0005634																																																															
AT4G05110	GO:0015858	GO:0005337	GO:0005886																																																																
AT1G19690	GO:0009507																																																																		
AT1G19376	GO:0003674	GO:0000154	GO:0005732																																																																
AT5G41250	GO:0003824	GO:0016020	GO:0005794	GO:0008150																																																															
AT1G63450	GO:0016020	GO:0042546	GO:0016757	GO:0005794	GO:0048767	GO:0000271	GO:0003824																																																												
AT1G78170	GO:0003674	GO:0005634	GO:0008150																																																																
AT2G44480	GO:0005576	GO:0004553																																																																	
AT5G46050	GO:0042742	GO:0042538	GO:0080052	GO:0009737	GO:0080053	GO:0009751	GO:0042939	GO:0043201	GO:0005886	GO:0009753	GO:0009611	GO:0042938	GO:0042937	GO:0005215	GO:0006857	GO:0042936	GO:0016020																																																		
AT2G27340	GO:0005576	GO:0003674	GO:0008150																																																																
AT1G65800	GO:0046777	GO:0031625	GO:0004675	GO:0006468	GO:0016301	GO:0004672	GO:0005829	GO:0005886	GO:0034613																																																										
EMB2943	GO:0005575	GO:0003674	GO:0008150																																																																
AT4G33280	GO:0006355	GO:0003677	GO:0005773	GO:0005634	GO:0003700																																																														
AT1G06430	GO:0008270	GO:0009535	GO:0009534	GO:0016020	GO:0005739	GO:0004176	GO:0008237	GO:0009941	GO:0009507	GO:0010304	GO:0009579	GO:0016887																																																							
AT4G08691	GO:0005739																																																																		
AT2G27145	GO:0005576																																																																		
AT5G40348	GO:0005575	GO:0008150	GO:0003674																																																																
AT5G16023	GO:0005575	GO:0003674	GO:0048367	GO:0090437																																																															
AT1G17730	GO:0005515	GO:0032509	GO:0000578	GO:0016192	GO:0040007																																																														
AT4G20325	GO:0003674	GO:0005634	GO:0008150																																																																
AT4G22840	GO:0016020	GO:0006814	GO:0008508	GO:0035725	GO:0009941	GO:0005215																																																													
AT2G39830	GO:0048364	GO:0010088																																																																	
AT5G26667	GO:0009041	GO:0048046	GO:0004127	GO:0005737	GO:0009173	GO:0005829																																																													
EMB1111	GO:0008150	GO:0005575	GO:0003674																																																																
AT4G35870	GO:0006623	GO:0009507	GO:0003674																																																																
AT1G55970	GO:0006473	GO:0004402	GO:0005634																																																																
AT2G15010	GO:0006952	GO:0050827	GO:0005576																																																																
AT4G07408	GO:0008150	GO:0003674	GO:0005739																																																																
AT5G01220	GO:0016757	GO:0009247	GO:0006636	GO:0009941	GO:0009507	GO:0009536	GO:0016036	GO:0019288	GO:0019761	GO:0046506	GO:0008194	GO:0016117	GO:0019375	GO:0015995	GO:0005886	GO:0046510																																																			
AT3G20200	GO:0004674	GO:0046777	GO:0016301	GO:0005634	GO:0002238																																																														
AT2G24130	GO:0004674	GO:0006468	GO:0005524	GO:0005886	GO:0007169																																																														
AT3G20655	GO:0005575	GO:0006414	GO:0030533																																																																
AT5G49650	GO:0005829	GO:0004856	GO:0005997																																																																
AT5G52370	GO:0009507	GO:0008150	GO:0003674																																																																
EMB1026	GO:0008150	GO:0005575	GO:0003674																																																																
LBA2	GO:0005575	GO:0003674	GO:0009744																																																																
AT4G28085	GO:0005739	GO:0031225	GO:0003674	GO:0009694	GO:0008150	GO:0009753																																																													
AT5G45300	GO:0005737	GO:0003700	GO:0048831	GO:0016161	GO:0005634																																																														
AT1G28390	GO:0016301	GO:0005886	GO:0006857																																																																
AT5G40460	GO:0009694	GO:0009753	GO:0005575	GO:0005515	GO:0008150																																																														
AT1G71230	GO:0005515	GO:0008180	GO:2000082	GO:0000338	GO:0016571	GO:0009733	GO:0016579	GO:0016567	GO:0045732	GO:0005634	GO:0009640	GO:0010388	GO:0045893	GO:0010971	GO:0010100	GO:0010387																																																			
AT1G29060	GO:0005794	GO:0003674																																																																	
AT1G30570	GO:0016301	GO:0009826	GO:0006468	GO:0051510	GO:0005886	GO:0009741																																																													
AT1G71880	GO:0005773	GO:0005886	GO:0008506	GO:0009846	GO:0015144	GO:0009506	GO:0005351	GO:0006857	GO:0016020	GO:0009624																																																									
AT3G60790	GO:0009507	GO:0008150	GO:0003674																																																																
AT4G35295	GO:0004413	GO:0009507																																																																	
AT5G56680	GO:0046686	GO:0009793	GO:0009507	GO:0005737	GO:0005739	GO:0005829																																																													
AT3G47200	GO:0005886	GO:0008150	GO:0009507																																																																
AT4G33830	GO:0004553	GO:0005576																																																																	
AT5G37550	GO:0005739	GO:0008150	GO:0003674																																																																
AT4G30074	GO:0005576																																																																		
AT3G11310	GO:0005575	GO:0003674	GO:0008150																																																																
AT3G01810	GO:0009664	GO:0005634	GO:0005982	GO:0005886	GO:0010075	GO:0003674	GO:0008150	GO:0000272																																																											
AT5G56080	GO:0071281	GO:0071369	GO:0009860	GO:0010043	GO:0010233	GO:0030418	GO:0009555	GO:0030410	GO:0071732																																																										
AT3G54800	GO:0007165	GO:0035091																																																																	
AT5G58160	GO:0007015	GO:0005737	GO:0003779																																																																
AT2G44310	GO:0005509	GO:0008150	GO:0005829	GO:0005634																																																															
AT1G56190	GO:0006096	GO:0009507	GO:0019344	GO:0046686	GO:0070838	GO:0009579	GO:0000023	GO:0009570	GO:0019252	GO:0004618	GO:0005739	GO:0016020	GO:0030003	GO:0005737																																																					
AT1G64255	GO:0008150	GO:0005634																																																																	
AT5G28288	GO:0005576																																																																		
AT1G79930	GO:0005886	GO:0046686	GO:0005634	GO:0005524	GO:0005829	GO:0009408	GO:0006457	GO:0005737																																																											
AT3G63070	GO:0003674	GO:0005634																																																																	
AT4G38000	GO:0006355	GO:0045893	GO:0003677	GO:0003700	GO:0010227	GO:0005634	GO:0006863																																																												
AT4G22850	GO:0003674	GO:0005886	GO:0008150																																																																
AT3G22740	GO:0005886	GO:0008898	GO:0005737																																																																
AT3G53270	GO:0003674	GO:0005634	GO:0008150																																																																
AT5G02820	GO:0005515	GO:0042802	GO:0006259	GO:0005634	GO:0005524	GO:0003918	GO:0006265	GO:0003677	GO:0009957																																																										
AT3G18950	GO:0000166	GO:0009507	GO:0008150																																																																
AT4G29730	GO:0080008	GO:0005634																																																																	
AT3G27080	GO:0005743	GO:0005739	GO:0005742	GO:0015450	GO:0009853	GO:0006626	GO:0006511	GO:0005744	GO:0005741	GO:0080129	GO:0005515	GO:0051788																																																							
AT1G24310	GO:0009220	GO:0005730	GO:0005635	GO:0005515	GO:0006606	GO:0006406	GO:0009507	GO:0008150																																																											
AT3G11230	GO:0008150	GO:0005634	GO:0003674																																																																
AT3G12560	GO:0005634	GO:0009737	GO:0008301	GO:0042162	GO:0003677	GO:0006007																																																													
AT1G21245	GO:0005575																																																																		
AT5G28490	GO:0010218	GO:0009826	GO:0005634	GO:0009416	GO:0009637	GO:0010114																																																													
AT4G39990	GO:0019900	GO:0005525	GO:0032588	GO:0031901	GO:0032456	GO:0005886																																																													
EMB2711	GO:0008150	GO:0003674	GO:0005575																																																																
AT2G41090	GO:0005886	GO:0019722	GO:0009612	GO:0005509																																																															
EMB1108	GO:0008150	GO:0005575	GO:0003674																																																																
AT5G15180	GO:0005576	GO:0004601																																																																	
AT1G01190	GO:0019825																																																																		
AT3G14120	GO:0005634	GO:0005515	GO:0005635																																																																
AT1G80865	GO:0005739	GO:0003674	GO:0008150																																																																
AT4G16970	GO:0004674	GO:0045727	GO:0016301	GO:0005634	GO:0046777																																																														
AT5G21910	GO:0003674	GO:0008150	GO:0005739																																																																
AT1G67120	GO:0010498	GO:0009941	GO:0006094	GO:0007010	GO:0009553	GO:0005634	GO:0009506																																																												
AT3G47170	GO:0005737	GO:0016740																																																																	
AT1G11710	GO:0005739	GO:0003674	GO:0008150																																																																
AT4G02670	GO:0008270	GO:0006355	GO:0005634	GO:0003676	GO:0003700																																																														
AT4G24973	GO:0005576																																																																		
AT4G24210	GO:0005634	GO:0005515	GO:0009863	GO:0009845	GO:0009723	GO:0009939	GO:0010325	GO:0019005	GO:0042538	GO:0009867	GO:0010162	GO:0009740	GO:0009737	GO:0048444																																																					
AT3G48720	GO:0005737	GO:0010143	GO:0033494	GO:0016740	GO:0050734	GO:0005829																																																													
AT1G56145	GO:0005886	GO:0000041	GO:0004672	GO:0009506																																																															
AT5G14000	GO:0003700	GO:0007275	GO:0005634																																																																
AT4G25970	GO:0005737	GO:0008654	GO:0004609	GO:0005783																																																															
AT3G51790	GO:0005743	GO:0018063	GO:0005739	GO:0020037	GO:0017004	GO:0019243	GO:0006626																																																												
AT5G05945	GO:0030533	GO:0006414	GO:0005575																																																																
AT3G13980	GO:0005634	GO:0003674	GO:0008150																																																																
AT5G57830	GO:0005634	GO:0008150	GO:0003674																																																																
EMB256	GO:0003674	GO:0005575	GO:0009793																																																																
AT3G27425	GO:0005739																																																																		
AT4G22670	GO:0005829	GO:0046686	GO:0005737																																																																
BOD3	GO:0009555	GO:0003674	GO:0009553	GO:0005575																																																															
AT1G72770	GO:0009610	GO:0005515	GO:0004722	GO:0010029																																																															
AT3G62080	GO:0003674	GO:0005737	GO:0007346																																																																
AT2G35980	GO:0009507	GO:0051707	GO:0031348	GO:0003674	GO:0051607	GO:0000165	GO:0010310	GO:0009862	GO:0010363	GO:0005739	GO:0009867	GO:0010200	GO:0002679	GO:0010150	GO:0006612	GO:0042742	GO:0043069	GO:0050832																																																	
AT3G46330	GO:0016301	GO:0009793	GO:0009960	GO:0005886																																																															
AT5G12260	GO:0007129	GO:0005802	GO:0005768	GO:0016757	GO:0007131	GO:0042138	GO:0007059	GO:0005794	GO:0008150																																																										
AT3G45560	GO:0005634	GO:0008270																																																																	
AT1G57540	GO:0006661	GO:0009086	GO:0005739	GO:0008150	GO:0000394	GO:0003674																																																													
AT5G66330	GO:0005886	GO:0007165																																																																	
AT3G04620	GO:0010332	GO:0048235	GO:0006302																																																																
AT3G49307	GO:0003674	GO:0008150																																																																	
AT4G02760	GO:0005634	GO:0003674	GO:0008150																																																																
AT4G09660	GO:0005634	GO:0008150																																																																	
AT4G03610	GO:0005634																																																																		
AT4G15630	GO:0005886	GO:0009506	GO:0008150	GO:0005515	GO:0043424																																																														
EMB1570	GO:0003674	GO:0005575	GO:0008150																																																																
AT1G67230	GO:0005634	GO:0034399	GO:0006997	GO:0005652	GO:0005829																																																														
AT3G62740	GO:0004553																																																																		
AT3G05470	GO:0003779	GO:0048451	GO:0048453	GO:0005576																																																															
AT3G48890	GO:0009535	GO:0042742	GO:0009723	GO:0005634	GO:0048523	GO:0005886	GO:0005783	GO:0009684																																																											
AT1G31620	GO:0008150	GO:0005634	GO:0003674																																																																
AT1G70810	GO:0008150	GO:0003674																																																																	
AT2G33770	GO:0006301	GO:0044257	GO:2000185	GO:0005515	GO:0005794	GO:0005634	GO:0005783	GO:0004842	GO:0006817	GO:0016036	GO:0055062																																																								
AT4G02640	GO:0046982	GO:0030968	GO:0003700	GO:0005515	GO:0005634	GO:0002240	GO:0009410	GO:0009626	GO:0045893	GO:0003677	GO:0043565	GO:0005737	GO:2000693																																																						
AT4G31280	GO:0005739	GO:0008150	GO:0003674	GO:0048445																																																															
ATCG01090	GO:0015979	GO:0006354	GO:0010207	GO:0003959	GO:0009535	GO:0009773	GO:0019684	GO:0009507	GO:0005739	GO:0006091	GO:0042742																																																								
AT3G08530	GO:0016020	GO:0005198	GO:0005886	GO:0009507	GO:0005829	GO:0009506	GO:0005794	GO:0005515	GO:0006897																																																										
PDE308	GO:0008150	GO:0005575	GO:0003674																																																																
AT2G02970	GO:0010584	GO:0016787	GO:0009901																																																																
AT5G41905	GO:0035195																																																																		
AT3G60650	GO:0003674	GO:0005634	GO:0048527																																																																
PDE128	GO:0008150	GO:0005575	GO:0003674																																																																
AT2G26930	GO:0010218	GO:0009507	GO:0006783	GO:0010155	GO:0009744	GO:0019288	GO:0010114	GO:0009637	GO:0009644	GO:0050515																																																									
AT5G63820	GO:0005634	GO:0008150	GO:0003674																																																																
AT3G61920	GO:0005634	GO:0003674																																																																	
AT1G66840	GO:0009904	GO:0005515	GO:0009903	GO:0009637	GO:0005829																																																														
EMB1907	GO:0003674	GO:0005575	GO:0008150																																																																
AT3G25690	GO:0035304	GO:0010027	GO:0019684	GO:0009902	GO:0010207	GO:0045893	GO:0009707	GO:0042793	GO:0006364	GO:0034660	GO:0009507	GO:0005634																																																							
AT3G07030	GO:0005829																																																																		
AT5G23410	GO:0008150	GO:0003674	GO:0005575																																																																
AT1G80980	GO:0008150	GO:0003674	GO:0005739																																																																
ATCG00310	GO:0030533	GO:0006414	GO:0009507																																																																
AT1G26570	GO:0003979	GO:0006065	GO:0005737																																																																
AT2G38620	GO:0005515	GO:0016301	GO:0030332	GO:0005634	GO:0004674	GO:0051726	GO:0000307																																																												
AT1G50080	GO:0003674	GO:0008150	GO:0005739																																																																
AT2G17210	GO:0005739																																																																		
AT1G65000	GO:0005634	GO:0003674	GO:0008150	GO:0006661																																																															
AT5G13770	GO:0009658	GO:0009507	GO:0003674																																																																
AT2G03210	GO:0016757	GO:0008417	GO:0005794																																																																
EMB1645	GO:0005575	GO:0008150	GO:0003674																																																																
AT1G25211	GO:0005737																																																																		
AT5G09410	GO:0005634	GO:0005516	GO:0045893	GO:0009409	GO:0006355	GO:0050826																																																													
AT2G40095	GO:0005739	GO:0008150																																																																	
AT2G44770	GO:0005737	GO:0003674																																																																	
SSI4	GO:0009816	GO:0005575																																																																	
AT5G17590	GO:0008150	GO:0003674																																																																	
EMB1581	GO:0003674	GO:0005575	GO:0008150																																																																
AT2G26700	GO:0004672	GO:0005524	GO:0048825	GO:0005515	GO:0006468	GO:0016301	GO:0005634																																																												
AT5G53910	GO:0008270	GO:0004842	GO:0005794																																																																
AT4G01700	GO:0006865	GO:0005576	GO:0050832	GO:0004568	GO:0005618	GO:0015706	GO:0010167																																																												
AT1G57290	GO:0030533	GO:0005575	GO:0006414																																																																
AT4G18620	GO:0005515	GO:0005575	GO:0008150																																																																
AT2G47850	GO:0003676	GO:0008150	GO:0005634																																																																
AT5G57160	GO:0009506	GO:0005515	GO:0006974	GO:0010165	GO:0048046	GO:0003910	GO:0006302	GO:0005634	GO:0032807	GO:0006266																																																									
AT1G60440	GO:0006085	GO:0004594	GO:0015937	GO:0005737																																																															
AT5G38960	GO:0008150	GO:0005576																																																																	
AT4G14640	GO:0051645	GO:0060151	GO:0019722	GO:0005634	GO:0030048	GO:0051646	GO:0005509	GO:0005513	GO:0009612																																																										
AT3G28140	GO:0005516	GO:0006661																																																																	
AT4G28400	GO:0031348	GO:0009627	GO:0004722	GO:0031347	GO:0005575																																																														
AT5G49300	GO:0005634	GO:0003700																																																																	
AT3G24420	GO:0008150	GO:0016787	GO:0005737																																																																
AT3G62950	GO:0005737																																																																		
AT1G06760	GO:0006334	GO:0003677	GO:0000786	GO:0005634																																																															
AT1G23710	GO:0002679	GO:0010286	GO:0003674	GO:0010200	GO:0035556	GO:0009873	GO:0008150	GO:0009612	GO:0005634	GO:0009611																																																									
AT5G47870	GO:0009507	GO:0000724	GO:0003674																																																																
AT5G59860	GO:0003723	GO:0005575	GO:0000398	GO:0008150																																																															
AT1G49490	GO:0005634	GO:0005199																																																																	
AT3G23125	GO:0035195																																																																		
AT5G06570	GO:0006865	GO:0005634																																																																	
AT4G32170	GO:0005576	GO:0019825																																																																	
AT5G05710	GO:0005737																																																																		
AT4G03811	GO:0005575	GO:0008150	GO:0003674																																																																
AT5G27650	GO:0005634	GO:0008150	GO:0003674																																																																
AT4G35310	GO:0048767	GO:0005886	GO:0006468	GO:0004683	GO:0005829	GO:0005634	GO:0009737	GO:0016301	GO:0016020																																																										
AT3G55420	GO:0008150	GO:0006949	GO:0003674	GO:0005634																																																															
AT3G10015	GO:0006414	GO:0030533	GO:0005575																																																																
AT5G63890	GO:0009570	GO:0008295	GO:0004399	GO:0009411	GO:0009507	GO:0009555																																																													
AT1G07760	GO:0006414	GO:0030533	GO:0005575																																																																
EMB1766	GO:0008150	GO:0003674	GO:0005575																																																																
AT1G34360	GO:0005737	GO:0006413	GO:0003743																																																																
AT1G03380	GO:0042594	GO:0003674																																																																	
AT3G14170	GO:0008150	GO:0003674	GO:0009507																																																																
AT1G48550	GO:0048573	GO:0005634	GO:0006886	GO:0042147																																																															
AT3G25545	GO:0003674	GO:0008150	GO:0005829	GO:0005634																																																															
AT4G36430	GO:0004601	GO:0005576	GO:0005618	GO:0051707																																																															
AT4G09464	GO:0008150	GO:0005886	GO:0003674																																																																
AT1G17610	GO:0000165	GO:0009409	GO:0045088	GO:0042742	GO:0009862	GO:0010310	GO:0046713	GO:0050832	GO:0009697	GO:0031348																																																									
AT5G66568	GO:0005575	GO:0030533	GO:0006414																																																																
AT1G12411	GO:0005575	GO:0003674	GO:0008150																																																																
AT1G05390	GO:0006414	GO:0030533	GO:0005575																																																																
AT1G75820	GO:0005515	GO:0016021	GO:0030154	GO:0005524	GO:0007169	GO:0033612	GO:0006468	GO:0005886	GO:0007172	GO:0016301	GO:0004674	GO:0009934	GO:0004702	GO:0043621	GO:0016020																																																				
AT2G43745	GO:0008150	GO:0005737	GO:0003674																																																																
AT1G15750	GO:0045892	GO:0005515	GO:0005634	GO:0009867	GO:0009733	GO:0005829	GO:0042803	GO:0010051	GO:0010072																																																										
AT2G24690	GO:0006355	GO:0003677	GO:0005634	GO:0003700																																																															
AT5G58005	GO:0005634																																																																		
AT3G29020	GO:0006355	GO:0003677	GO:0005634	GO:0003700																																																															
AT5G59040	GO:0006825	GO:0005375	GO:0015089																																																																
AT3G32100	GO:0008150	GO:0003674																																																																	
AT2G25680	GO:0005773	GO:0015689	GO:0015116	GO:0005739	GO:0009507	GO:0015098																																																													
AT5G04000	GO:0003674	GO:0008150	GO:0005634																																																																
AT3G52605	GO:0008150	GO:0005575	GO:0003674																																																																
ATMG00920	GO:0003674	GO:0008150	GO:0005739																																																																
AT5G52840	GO:0031966	GO:0009853	GO:0009651	GO:0005739	GO:0080129	GO:0005747	GO:0006098	GO:0051788	GO:0016020	GO:0009507	GO:0006511	GO:0045271																																																							
AT5G23590	GO:0006457	GO:0005737																																																																	
AT1G74400	GO:0005739	GO:0003674	GO:0008150																																																																
AT3G48410	GO:0005634	GO:0016787	GO:0008150	GO:0005783																																																															
AT2G04850	GO:0016020	GO:0005576																																																																	
AT3G45630	GO:0009506	GO:0005634	GO:0003723																																																																
AT4G30750	GO:0009507	GO:0008150	GO:0003674																																																																
AT3G54430	GO:0010073	GO:0010014	GO:0009855	GO:0009507																																																															
AT3G51760	GO:0005634	GO:0006863	GO:0005739	GO:0003674	GO:0008150																																																														
AT3G62000	GO:0005829																																																																		
AT3G07740	GO:0006396	GO:0043687	GO:0005634	GO:0006355	GO:0000956	GO:0045893	GO:0048481	GO:0009410	GO:0003677	GO:0003700	GO:0009409	GO:0000278	GO:0048522																																																						
AT3G52570	GO:0005524	GO:0006635	GO:0005739																																																																
AT1G63410	GO:0008150	GO:0005634	GO:0003674																																																																
AT3G23270	GO:0009827	GO:0009860	GO:0005737	GO:0008536	GO:0003682	GO:0035091	GO:0007165																																																												
AT2G07738	GO:0005575	GO:0003674	GO:0008150																																																																
AT1G45332	GO:0005739	GO:0005524	GO:0008135	GO:0003746																																																															
AT4G25450	GO:0035672	GO:0016020	GO:0009941	GO:0005215	GO:0042626	GO:0005886	GO:0015421	GO:0009507	GO:0055085	GO:0016021																																																									
ATMG00650	GO:0015979	GO:0045333	GO:0005739	GO:0045271	GO:0003954	GO:0055114																																																													
AT1G10640	GO:0005576	GO:0004650	GO:0005975																																																																
AT1G21060	GO:0006355	GO:0005634	GO:0003674	GO:0009507	GO:0008150																																																														
AT1G08240	GO:0030533	GO:0005575	GO:0006414																																																																
AT5G42100	GO:0005618	GO:0032880	GO:0005886	GO:0046658	GO:0042973	GO:0005783	GO:0009506	GO:0005576	GO:0031225	GO:0004553	GO:0009505	GO:0007154																																																							
AT3G19370	GO:0010363	GO:0009963	GO:0005737	GO:0006612	GO:0005886																																																														
AT5G60360	GO:0006096	GO:0008234	GO:0007030	GO:0005576	GO:0006508	GO:0005773	GO:0006816	GO:0007568	GO:0006972	GO:0042744	GO:0009723	GO:0006833	GO:0009651	GO:0009266	GO:0046686	GO:0009750																																																			
AT5G22260	GO:0005739	GO:0010208	GO:0009846	GO:0055046	GO:0003700	GO:0048655	GO:0005634	GO:0006355	GO:0009556	GO:0045893	GO:0071367	GO:0003677																																																							
AT4G11160	GO:0010638	GO:0016926	GO:0010228	GO:0050665	GO:0009888	GO:0009165	GO:0009887	GO:0003743	GO:0033044																																																										
AT3G28690	GO:0005886	GO:0016301																																																																	
AT5G25220	GO:0005829	GO:0071345	GO:0009416	GO:0003700	GO:0048513	GO:0005515	GO:0005634	GO:0009722																																																											
AT1G77740	GO:0005515	GO:0009958	GO:0010311	GO:0016308	GO:0005886	GO:0040007	GO:0003006																																																												
AT5G58350	GO:0046777	GO:0016301	GO:0010260	GO:0019375	GO:0006468	GO:0005634	GO:0004674	GO:0005737	GO:0016036	GO:0004672	GO:0042631																																																								
AT4G09984	GO:0005576																																																																		
AT5G05930	GO:0003674	GO:0005634	GO:0008150																																																																
AT5G07130	GO:0005576																																																																		
AT4G28910	GO:0005515	GO:0005634	GO:0009753	GO:0045892	GO:0009867																																																														
AT4G21520	GO:0005737	GO:0000166	GO:0080008																																																																
AT4G16630	GO:0005634	GO:0008026																																																																	
AT2G35160	GO:0031048	GO:0006346	GO:0016571	GO:0016579	GO:0010388	GO:0010200	GO:0045893	GO:0007062	GO:0042054	GO:0051567	GO:0040029	GO:0010216	GO:0009640	GO:0045132	GO:0005634	GO:0016567																																																			
AT3G15860	GO:0008150	GO:0003674	GO:0005739																																																																
AT3G24130	GO:0009505	GO:0005576	GO:0030599																																																																
AT4G05095	GO:0003674	GO:0008150	GO:0005739																																																																
AT1G66630	GO:0006511	GO:0005634	GO:0005737	GO:0007275																																																															
AT5G20430	GO:0005634	GO:0009524	GO:0005739	GO:0008150																																																															
AT4G22540	GO:0008142	GO:0008202	GO:0007165	GO:0005634	GO:0035091																																																														
AT1G50240	GO:0034968	GO:0009524	GO:0051567	GO:0031047	GO:0005737	GO:0007000	GO:0016572	GO:0000280	GO:0016458	GO:0004674	GO:0000226	GO:0006346	GO:0042023	GO:0006270	GO:0006342	GO:0006306	GO:0008283	GO:0010389	GO:0005515	GO:0051225	GO:0031048	GO:0006260	GO:0000911	GO:0006275	GO:0009558	GO:0051726	GO:0009909	GO:0000278	GO:0042127																																						
AT5G03270	GO:0003674																																																																		
AT1G51830	GO:0016301	GO:0010167	GO:0004674	GO:0006468	GO:0005634	GO:0010106	GO:0005524	GO:0006826	GO:0015706	GO:0007169																																																									
AT4G31050	GO:0009507	GO:0019243	GO:0006464	GO:0017118																																																															
AT5G45920	GO:0005576																																																																		
AT3G25780	GO:0006612	GO:0009863	GO:0005886	GO:0009651	GO:0005774	GO:0009695	GO:0010363	GO:0046423	GO:0009723	GO:0009753	GO:0009620	GO:0052542	GO:0016020	GO:0009611	GO:0035556	GO:0009738	GO:0050832	GO:0043069	GO:0009507																																																
AT5G37170	GO:0008171	GO:0005634	GO:0009809	GO:0005829																																																															
AT1G08845	GO:0005576																																																																		
AT1G17080	GO:0006623	GO:0016192	GO:0005515																																																																
AT3G52155	GO:0009507																																																																		
AT5G05430	GO:0008150	GO:0005634	GO:0003674																																																																
AT1G32100	GO:0009807	GO:0045492	GO:0010283	GO:0010413	GO:0005737																																																														
AT3G11397	GO:0005739	GO:0003674	GO:0005783	GO:0016192	GO:0016020																																																														
AT1G45015	GO:0008150	GO:0003674	GO:0005576																																																																
AT2G39560	GO:0008150	GO:0003674																																																																	
AT1G12730	GO:0042732	GO:0003674	GO:0005739																																																																
AT1G44414	GO:0006457	GO:0003674	GO:0009644	GO:0008150	GO:0005739	GO:0009408	GO:0042542																																																												
AT2G02380	GO:0005737	GO:0009407	GO:0004364																																																																
AT3G12750	GO:0005385	GO:0006833	GO:0006826	GO:0006829	GO:0010106	GO:0010043	GO:0005886																																																												
AT4G22666	GO:0003674	GO:0008150																																																																	
AT1G11890	GO:0034976	GO:0009408	GO:0006457	GO:0005783	GO:0005215	GO:0005886	GO:0042542	GO:0005794	GO:0016020	GO:0016192	GO:0009644																																																								
AT4G14226	GO:0003674	GO:0005575	GO:0008150																																																																
AT4G26490	GO:0003674	GO:0008150	GO:0005575																																																																
AT1G06920	GO:0045892	GO:2000652	GO:0005634																																																																
AT4G34290	GO:0005634	GO:0008150	GO:0003674																																																																
AT4G38310	GO:0005794	GO:0016757																																																																	
AT1G80200	GO:0003674	GO:0008150																																																																	
AT5G23170	GO:0016301																																																																		
LK3	GO:0003674	GO:0005575	GO:0006636																																																																
AT4G15730	GO:0009506	GO:0005634	GO:0008150																																																																
AT1G56930	GO:0030533	GO:0005575	GO:0006414																																																																
AT3G42140	GO:0005575	GO:0008150																																																																	
AT3G50890	GO:0003700	GO:0005634	GO:0003677																																																																
AT2G02510	GO:0005747	GO:0009853	GO:0006511	GO:0080129	GO:0051788	GO:0005739																																																													
AT1G61160	GO:0005634	GO:0008150	GO:0003674																																																																
AT4G01030	GO:0005739	GO:0008150																																																																	
AT5G16610	GO:0008150	GO:0005634	GO:0003674																																																																
AT1G54220	GO:0005739	GO:0046686	GO:0004742																																																																
AT3G60800	GO:0008150	GO:0005794																																																																	
AT3G45820	GO:0005634	GO:0008150	GO:0003674																																																																
ATMG00570	GO:0005886	GO:0003674	GO:0008150																																																																
AT1G20375	GO:0060964	GO:0010928	GO:0060776	GO:0010305																																																															
AT3G11440	GO:0043068	GO:0006355	GO:0045893	GO:0048235	GO:0003677	GO:0009740	GO:0003700	GO:0009723	GO:0009686	GO:0005634	GO:0009751	GO:0045926																																																							
AT3G17250	GO:0004722																																																																		
AT2G33810	GO:0009827	GO:0003700	GO:0010228	GO:0048481	GO:0003677	GO:0005634	GO:0009911	GO:0009909	GO:0009741	GO:0009908	GO:0010321	GO:0010229	GO:0009860	GO:0048507	GO:0009886																																																				
AT1G42190	GO:0005575	GO:0008150	GO:0003674																																																																
EMB1540	GO:0008150	GO:0005575	GO:0003674																																																																
AT1G64360	GO:0005634	GO:0003674	GO:0006979																																																																
AT1G07560	GO:0000041	GO:0016301	GO:0005886																																																																
AT1G54710	GO:0007033	GO:0016036	GO:0005634	GO:0042631	GO:0042594	GO:0003674	GO:0019375																																																												
AT3G60550	GO:0004693	GO:0010440	GO:0051726																																																																
AT1G53370	GO:0008150	GO:0003674	GO:0005634																																																																
AT2G37080	GO:0009507	GO:0000911																																																																	
GUP2	GO:0005575	GO:0003674	GO:0009733	GO:0009965																																																															
AT5G63200	GO:0005575	GO:0008150	GO:0000956																																																																
AT1G30890	GO:0016192	GO:0016021	GO:0008150	GO:0003674																																																															
AT2G11626	GO:0005739	GO:0008150																																																																	
AT3G56470	GO:0003674	GO:0005634																																																																	
AT4G30060	GO:0005739	GO:0016757	GO:0015706	GO:0010167																																																															
AT4G26380	GO:0005634																																																																		
AT4G14120	GO:0005575	GO:0003674	GO:0008150																																																																
AT5G48140	GO:0005576	GO:0009827	GO:0004650	GO:0005975																																																															
AT4G36925	GO:0003674	GO:0005739	GO:0008150																																																																
AT1G62060	GO:0008150	GO:0003674																																																																	
AT1G43970	GO:0009507	GO:0008150	GO:0003674																																																																
AT3G53160	GO:0016757	GO:0051707	GO:0008194																																																																
AT2G28270	GO:0005634																																																																		
AT4G11590	GO:0003674	GO:0005634																																																																	
AT5G52815	GO:0030533	GO:0005575	GO:0006414																																																																
AT3G02590	GO:0016126	GO:0000248	GO:0019745																																																																
AT5G15860	GO:0010296	GO:0000139	GO:0016020	GO:0005789	GO:0009062	GO:0005576																																																													
AT3G63140	GO:0009941	GO:0010287	GO:0005515	GO:0045727	GO:0032544	GO:0009534	GO:0009637	GO:0009965	GO:0009579	GO:0009570	GO:0045893	GO:0019684	GO:0009735	GO:0015995	GO:0010207	GO:0009507	GO:0006098	GO:0015979	GO:0009657	GO:0006364	GO:0003729	GO:0010218	GO:0048046	GO:0030154	GO:0010114	GO:0008266																																									
AT4G28030	GO:0006569	GO:0008080	GO:0006833	GO:0009684	GO:0009507	GO:0009651	GO:0009750	GO:0008152																																																											
EMB1784	GO:0005575	GO:0008150	GO:0003674																																																																
AT3G15170	GO:0010160	GO:0010093	GO:0009908	GO:0010223	GO:0005634	GO:0048467	GO:0010014	GO:0003700	GO:0051782	GO:0048440	GO:0048507	GO:0010072	GO:0048527																																																						
AT4G14358	GO:0005575	GO:0003674	GO:0008150																																																																
AT1G76705	GO:0005739	GO:0005516	GO:0008150																																																																
AT3G19800	GO:0003674	GO:0005634	GO:0008150																																																																
AT5G06910	GO:0006457	GO:0006261	GO:0005737	GO:0005634																																																															
AT1G68360	GO:0005634	GO:0006355	GO:0003700																																																																
AT5G07570	GO:0005576																																																																		
AT3G26200	GO:0009873	GO:0019825																																																																	
AT1G59600	GO:0005634	GO:0003674	GO:0008150																																																																
EMB1728	GO:0005575	GO:0008150	GO:0003674																																																																
AT5G08160	GO:0045727	GO:0005829	GO:0005886	GO:0016301																																																															
AT4G30930	GO:0005840	GO:0001510	GO:0006342	GO:0006412	GO:0009507	GO:0051567	GO:0016572	GO:0009560	GO:0000741	GO:0009567	GO:0003735	GO:0006606	GO:0009555	GO:0005739	GO:0009553																																																				
AT1G29440	GO:0003674	GO:0005739	GO:0009733	GO:0009926	GO:0009741	GO:0080086																																																													
AT2G36210	GO:0005575	GO:0009733	GO:0003674																																																																
AT5G10330	GO:0000105	GO:0005737	GO:0009507	GO:0009793	GO:0004400																																																														
ATCG00650	GO:0010207	GO:0009570	GO:0009507	GO:0006412	GO:0006354	GO:0000312	GO:0009941	GO:0006091	GO:0003735	GO:0015979																																																									
AT2G26170	GO:0010223	GO:0006612	GO:0016117	GO:0009805	GO:0009611	GO:0010363	GO:0019825	GO:0009934	GO:0009963	GO:0009926																																																									
AT4G04985	GO:0005886																																																																		
AT5G40000	GO:0005886	GO:0016887	GO:0005524																																																																
AT4G29140	GO:0005886	GO:0005215	GO:0016020	GO:0031348	GO:0046685																																																														
AT4G03570	GO:0005575	GO:0003674	GO:0008150																																																																
AT3G13180	GO:0006364	GO:0005737	GO:0045036	GO:0009658	GO:0006399																																																														
AT2G25050	GO:0005737	GO:0003779																																																																	
AT5G48230	GO:0006085	GO:0005777	GO:0009846	GO:0016125	GO:0005829	GO:0016132	GO:0003985	GO:0005886	GO:0009793	GO:0019745	GO:0009860	GO:0005737	GO:0006084	GO:0016126																																																					
AT5G02940	GO:0019252	GO:0009507	GO:0000023	GO:0009941	GO:0005634																																																														
AT2G32315	GO:0008150	GO:0005575	GO:0003674																																																																
AT2G29730	GO:0080043	GO:0008194	GO:0016757																																																																
AT1G56890	GO:0006414	GO:0030533	GO:0005575																																																																
AT2G38080	GO:0045492	GO:0009809	GO:0010413	GO:0005576	GO:0009834	GO:0016491																																																													
AT5G47075	GO:0005576																																																																		
AT3G19260	GO:0046520	GO:0005886	GO:0002238	GO:0042759	GO:0016126	GO:0005783	GO:0050291	GO:0005794																																																											
AT2G43950	GO:0009706	GO:0009941	GO:0031359	GO:0005739	GO:0009507	GO:0005634	GO:0016020	GO:0009536	GO:0005216	GO:0006812																																																									
AT1G15280	GO:0005829	GO:0008150	GO:0005737	GO:0003674																																																															
AT4G37320	GO:0019825																																																																		
AT4G05523	GO:0005634	GO:0008150	GO:0003674																																																																
AT2G20950	GO:0005634	GO:0005737																																																																	
AT3G61600	GO:0005737	GO:0005515	GO:0048439	GO:0046982	GO:0005634	GO:0010114	GO:0042803	GO:0010227	GO:0009954																																																										
AT1G30360	GO:0005774	GO:0005576	GO:0005886	GO:0009507	GO:0009506	GO:0009941	GO:0016020	GO:0005773																																																											
AT1G62970	GO:0006457	GO:0005634																																																																	
AT2G30920	GO:0006744	GO:0009793	GO:0005739	GO:0010420	GO:0009086	GO:0019243	GO:0005740	GO:0000394	GO:0004395																																																										
AT5G15070	GO:0051567	GO:0005737																																																																	
AT3G11640	GO:0008150	GO:0003674	GO:0005576																																																																
AT2G01670	GO:0005739	GO:0016787																																																																	
EMB2146	GO:0003674	GO:0005575	GO:0008150																																																																
AT5G57150	GO:0006355	GO:0005634	GO:0003700	GO:0009694	GO:0009753	GO:0003677																																																													
AT1G64690	GO:0010090	GO:0003674	GO:0005886																																																																
AT2G03180	GO:0003674	GO:0005739	GO:0008150																																																																
AT2G05420	GO:0008150	GO:0003674	GO:0009507																																																																
AT1G04230	GO:0005634	GO:0003674	GO:0008150																																																																
AT1G07080	GO:0005773	GO:0008150	GO:0005576	GO:0003824																																																															
AT3G57340	GO:0006457	GO:0005634	GO:0005886																																																																
AT5G47760	GO:0009507	GO:0008967	GO:0004674																																																																
AT4G32980	GO:0010371	GO:0010073	GO:0008285	GO:0015995	GO:0006733	GO:0016226	GO:0009108	GO:0008652	GO:0044272	GO:0010027	GO:0009117	GO:0043565	GO:0010228	GO:0009106	GO:0006546	GO:0030154	GO:0003700	GO:0009640	GO:0045893	GO:0016556	GO:0005634	GO:0009695	GO:0019748	GO:0005515	GO:0009072	GO:0009416	GO:0016117	GO:0009793	GO:0019288	GO:0009965	GO:0000096	GO:0031408	GO:0048513	GO:0048481	GO:0006636	GO:0015994	GO:0019216	GO:0006766	GO:0010103	GO:0003677	GO:0090470	GO:0010227																									
AT3G04520	GO:0005634	GO:0004793	GO:0006567																																																																
AT1G62301	GO:0005634																																																																		
AT4G26701	GO:0005634																																																																		
AT5G28824	GO:0003674	GO:0005575	GO:0008150																																																																
AT3G63030	GO:0003677	GO:0005634	GO:0008327																																																																
AT1G10490	GO:0005634																																																																		
AT4G00905	GO:0008150	GO:0003674	GO:0005634																																																																
AT5G66080	GO:0004722	GO:0009507																																																																	
ATMG01390	GO:0043043	GO:0005763	GO:0003674																																																																
AT2G02700	GO:0005634																																																																		
AT1G34792	GO:0005576																																																																		
AT3G61962	GO:0005739	GO:0008150	GO:0003674																																																																
AT5G26262	GO:0005575	GO:0008150	GO:0003674																																																																
EMB1711	GO:0003674	GO:0008150	GO:0005575																																																																
AT3G12190	GO:0003674	GO:0008150	GO:0005886																																																																
AT1G70110	GO:0005886	GO:0016301	GO:0030246																																																																
AT5G02890	GO:0016740	GO:0005575																																																																	
AT5G38110	GO:0009294	GO:0010091	GO:0005634	GO:0005515	GO:0000724	GO:0005737	GO:0051301	GO:0008361	GO:0031567	GO:0006261	GO:0006139																																																								
AT5G18525	GO:0080008	GO:0005634	GO:0006487																																																																
AT3G29760	GO:0005634	GO:0003674	GO:0008150																																																																
AT4G04330	GO:0061077	GO:0009414	GO:0009651	GO:0044183	GO:0009534	GO:0009409	GO:0009718																																																												
AT1G26530	GO:0005634	GO:0009855	GO:0010014	GO:0003674	GO:0009944	GO:0010075																																																													
AT1G22600	GO:0009506	GO:0003674	GO:0008150																																																																
AT1G56550	GO:0035252																																																																		
AT4G08960	GO:0005737	GO:0019211																																																																	
AT4G30020	GO:0004252	GO:0000023	GO:0019761	GO:0006508	GO:0043085	GO:0019252	GO:0007020	GO:0009736	GO:0008152	GO:0005576	GO:0005618																																																								
AT1G05000	GO:0004721	GO:0005737	GO:0016791	GO:0043407																																																															
AT2G10920	GO:0005737	GO:0003674	GO:0008150																																																																
AT5G20810	GO:0005515	GO:0009733	GO:0005516	GO:0005777	GO:0009860	GO:0009827	GO:0005634																																																												
AT1G76952	GO:0005739	GO:0010227																																																																	
AT1G72820	GO:0005743	GO:0006839	GO:0006810	GO:0005739																																																															
AT3G15354	GO:0005834	GO:0005634	GO:0080008	GO:0004871	GO:0005515																																																														
AT2G15820	GO:0000373	GO:0005739	GO:0048564	GO:0045292	GO:0009507																																																														
AT5G54970	GO:0005634	GO:0003674	GO:0008150																																																																
AT1G28830	GO:0006414	GO:0030533	GO:0005575																																																																
AT3G61460	GO:0005634	GO:0010200	GO:0009741	GO:0008270	GO:0030003	GO:0070838																																																													
AT3G51910	GO:0006457	GO:0032268	GO:0009408	GO:0009644	GO:0003700	GO:0005634	GO:0042542	GO:0003677																																																											
AT1G08970	GO:0006355	GO:0005634	GO:0005829	GO:0005737	GO:0003677	GO:0003700																																																													
AT5G05940	GO:0044036	GO:0005089	GO:0005634	GO:0010089																																																															
EMB1491	GO:0008150	GO:0005575	GO:0003674																																																																
AT2G13125	GO:0003674	GO:0008150	GO:0005737																																																																
AT5G65800	GO:0016847	GO:0009693	GO:0005737	GO:0005515	GO:0009735																																																														
AT3G10230	GO:0009507	GO:0016120	GO:0045436	GO:0005739																																																															
AT2G03640	GO:0005737	GO:0003723	GO:0006913																																																																
AT5G38800	GO:0003677	GO:0003700	GO:0006355	GO:0005634																																																															
AT1G33890	GO:0005739	GO:0009617	GO:0006897																																																																
EMB1218	GO:0008150	GO:0003674	GO:0005575																																																																
AT4G23370	GO:0003674	GO:0005576	GO:0008150																																																																
AT5G45290	GO:0005634	GO:0008270																																																																	
AT3G15620	GO:0006290	GO:0009411	GO:0003914	GO:0005634	GO:0009507																																																														
AT3G29740	GO:0005575																																																																		
AT1G65681	GO:0003674																																																																		
AT5G55855	GO:0005634																																																																		
AT1G47980	GO:0005576	GO:0008150	GO:0003674																																																																
AT5G20635	GO:0005886	GO:0009737	GO:0005634																																																																
AT5G55530	GO:0005634	GO:0003674	GO:0008150																																																																
AT5G49530	GO:0005634																																																																		
AT5G13950	GO:0005634	GO:0003674	GO:0008150																																																																
AT1G07430	GO:0004722	GO:0005886	GO:0009788	GO:0009738	GO:0009939	GO:0048838	GO:1902039	GO:0010030																																																											
AT5G52490	GO:0005634	GO:0003723	GO:0006364																																																																
CHL7	GO:0019720	GO:0005575	GO:0003674																																																																
AT3G22425	GO:0009507	GO:0004424	GO:0000105																																																																
AT1G80600	GO:0005739	GO:0009507	GO:0003992	GO:0048481	GO:0006526	GO:0080022	GO:0005507	GO:0042742	GO:0044419	GO:0009570	GO:0048364																																																								
AT3G28810	GO:0008150	GO:0009507	GO:0003674																																																																
AT5G54420	GO:0005575	GO:0008150	GO:0003674																																																																
AT5G20560	GO:0004553	GO:0005576																																																																	
AT1G71140	GO:0005774	GO:0016020	GO:0015297	GO:0005215	GO:0005886																																																														
AT1G73920	GO:0016298	GO:0005576																																																																	
AT4G25315	GO:0008150	GO:0003674	GO:0005634																																																																
AT1G23965	GO:0008150	GO:0003674	GO:0005739																																																																
AT1G09950	GO:0005634																																																																		
AT4G30380	GO:0071456	GO:0003674	GO:0005576																																																																
AT5G07650	GO:0003779	GO:0005634																																																																	
AT3G18362	GO:0008150	GO:0005575	GO:0003674																																																																
AT3G52970	GO:0019825																																																																		
AT1G51430	GO:0009507	GO:0008150	GO:0003674																																																																
AT2G26480	GO:0008194	GO:0080044	GO:0016757	GO:0005634																																																															
AT5G50900	GO:0005737	GO:0008150																																																																	
AT5G02640	GO:0005634	GO:0003674	GO:0008150																																																																
AT5G16060	GO:0005575	GO:0008150	GO:0003674																																																																
AT5G09950	GO:0005739	GO:0003674	GO:0009451																																																																
AT5G42610	GO:0005739																																																																		
AT3G24225	GO:0007165	GO:0033612	GO:0048046	GO:0001708	GO:0010082	GO:0005102	GO:0005739																																																												
AT2G46870	GO:0005634	GO:0009908	GO:0003700	GO:0048366																																																															
ATCG00700	GO:0006354	GO:0010207	GO:0006091	GO:0015979																																																															
AT3G03130	GO:0051726	GO:0005634	GO:0006270	GO:0008283	GO:0006275	GO:0008150	GO:0003674																																																												
AT1G13605	GO:0005576																																																																		
AT5G02435	GO:0006414	GO:0030533	GO:0005575																																																																
AT4G18425	GO:0008150	GO:0005739	GO:0003674	GO:0009705																																																															
AT5G04040	GO:0012511	GO:0019433	GO:0016558	GO:0044265	GO:0006635	GO:0004806																																																													
AT3G04440	GO:0008150	GO:0005886																																																																	
AT3G24850	GO:0005634																																																																		
AT5G41790	GO:0005774	GO:0005515	GO:0042306	GO:0009507	GO:0005773	GO:0005634	GO:0005856																																																												
AT1G15090	GO:0006414	GO:0005575	GO:0030533																																																																
AT4G14251	GO:0008150	GO:0005575	GO:0003674																																																																
AT4G15460	GO:0031225	GO:0008150	GO:0003674																																																																
AT5G60100	GO:0016310	GO:0005634	GO:0006355	GO:0042752	GO:0006333	GO:0032091	GO:0007623	GO:0005515	GO:0000156																																																										
AT2G46530	GO:0005634	GO:0003700	GO:0009506																																																																
AT5G61460	GO:0007059	GO:0031047	GO:0007062	GO:0005634	GO:0016568	GO:0016444	GO:0007126	GO:0045132	GO:0000724	GO:0006302	GO:0009555	GO:0045893	GO:0043687	GO:0000278	GO:0006259	GO:0031048	GO:0033044	GO:0006355	GO:0006261	GO:0006306	GO:0006275	GO:0010165	GO:0051726	GO:0005524																																											
AT3G50450	GO:0005739	GO:0051707	GO:0003674																																																																
AT3G44910	GO:0035725	GO:0015385	GO:0006812	GO:0005451																																																															
AT5G15060	GO:0003674	GO:0005634	GO:0008150																																																																
AT5G47850	GO:0004672	GO:0005886	GO:0016301	GO:0042803	GO:0010200	GO:0009693																																																													
AT5G66680	GO:0005730	GO:0018279	GO:0005774	GO:0009505	GO:0009664	GO:0005576	GO:0005783	GO:0005789	GO:0008250	GO:0009826	GO:0009506	GO:0042545	GO:0004579	GO:0005794	GO:0001510	GO:0048193	GO:0005773	GO:0016020	GO:0030244																																																
EMB2648	GO:0005575	GO:0008150	GO:0003674																																																																
AT3G10930	GO:0010200	GO:0009612	GO:0003674	GO:0008150	GO:0005739	GO:0009611	GO:0009693																																																												
AT5G19280	GO:0005886	GO:0016310	GO:0000278	GO:0005515	GO:0005576	GO:0006396	GO:0007165	GO:0019901	GO:0009934	GO:0004722	GO:0042742	GO:0004721																																																							
AT3G54760	GO:0008150	GO:0005829	GO:0005634	GO:0005886																																																															
AT2G40270	GO:0009862	GO:0031347	GO:0009627	GO:0005886	GO:0010363	GO:0006612	GO:0009617	GO:0002237	GO:0009625	GO:0031348	GO:0009963	GO:0045087	GO:0016301																																																						
AT4G26220	GO:0005829	GO:0042409																																																																	
AT5G20130	GO:0008150	GO:0003674	GO:0009507																																																																
AT5G53520	GO:0048235	GO:0005737	GO:0015198	GO:0016020	GO:0006857																																																														
EMB1442	GO:0005575	GO:0003674	GO:0008150																																																																
AT5G43150	GO:0008150	GO:0005739	GO:0003674	GO:0015996																																																															
AT4G14960	GO:0005829	GO:0005773	GO:0071258	GO:0005737	GO:0005886	GO:0048193	GO:0000902	GO:0010498	GO:0005618	GO:0009651	GO:0016020	GO:0000226	GO:0007010	GO:0005730	GO:0009506	GO:0016049	GO:0045298	GO:0005515	GO:0005200	GO:0005874	GO:0006094																																														
GAR5	GO:0009739	GO:0003674	GO:0005575																																																																
AT3G28455	GO:0007165	GO:0048046	GO:0033612	GO:0005739	GO:0005102																																																														
AT5G18190	GO:0005634	GO:0016301																																																																	
AT4G32200	GO:0005634	GO:0007130	GO:0003677																																																																
AT3G60360	GO:0005515	GO:0005634	GO:0009561	GO:0000741	GO:0009560																																																														
EMB1228	GO:0005575	GO:0008150	GO:0003674																																																																
AT4G21340	GO:0005634	GO:0003700																																																																	
AT1G13609	GO:0005576	GO:0005739																																																																	
AT1G20110	GO:0007165	GO:0016192	GO:0005634	GO:0035091	GO:0006623	GO:0016197																																																													
AT5G04047	GO:0005576	GO:0003674	GO:0008150																																																																
AT2G30140	GO:0016757	GO:0009407	GO:0005634	GO:0034976	GO:0009909	GO:0009627	GO:0010583	GO:0005829	GO:0005737	GO:0016758	GO:0008194																																																								
AT1G48820	GO:0005737																																																																		
AT2G25590	GO:0008150																																																																		
AT3G30260	GO:0048481	GO:0003677	GO:0005634	GO:0003700																																																															
AT5G49730	GO:0000293	GO:0005634	GO:0009416	GO:0016020	GO:0005886	GO:0016491																																																													
AT5G55565	GO:0003674	GO:0005575																																																																	
AT5G17795	GO:0005739	GO:0003674	GO:0008150																																																																
AT5G61450	GO:0005634	GO:0008150																																																																	
AT1G35880	GO:0008150	GO:0009507	GO:0003674																																																																
AT2G26200	GO:0005634																																																																		
AT1G12230	GO:0016126	GO:0009570	GO:0019344	GO:0009941	GO:0004801	GO:0006084	GO:0016132	GO:0009507	GO:0008270																																																										
AT5G18390	GO:0003674	GO:0005739	GO:0008150																																																																
AT1G76630	GO:0006346	GO:0016246	GO:0008150	GO:0005737																																																															
AT2G18920	GO:0008150	GO:0003674																																																																	
AT5G04940	GO:0040029	GO:0005634	GO:0042054																																																																
PDE199	GO:0003674	GO:0008150	GO:0005575																																																																
AT5G67290	GO:0005575	GO:0016491																																																																	
AT4G10465	GO:0005576																																																																		
AT1G20040	GO:0030533	GO:0006414	GO:0005575																																																																
AT4G29590	GO:0009507																																																																		
AT3G19770	GO:0005515	GO:0005634	GO:0006810	GO:0042546	GO:0016020	GO:0000919	GO:0005829	GO:0005089	GO:0006486	GO:0048528	GO:0005737																																																								
AT4G07740	GO:0008150	GO:0005575	GO:0003674																																																																
AT3G50130	GO:0008150	GO:0005886																																																																	
AT1G43910	GO:0016887	GO:0009506	GO:0005794	GO:0005524	GO:0009737	GO:0005886	GO:0005783																																																												
AT1G69325	GO:0003677	GO:0008150	GO:0005886																																																																
AT1G49840	GO:0008150	GO:0005739	GO:0003674																																																																
AT1G11730	GO:0016758	GO:0005794	GO:0016757																																																																
AT2G05765	GO:0000154	GO:0005732	GO:0003674																																																																
AT3G20960	GO:0019825																																																																		
AT1G67310	GO:0005516	GO:0005634	GO:0006355	GO:0005829																																																															
AT1G35170	GO:0008150	GO:0003674																																																																	
AT5G66040	GO:0009507	GO:0009684	GO:0004792	GO:0006569	GO:0007568																																																														
AT4G19180	GO:0010584	GO:0005634	GO:0009901	GO:0016787																																																															
AT4G19030	GO:0006810	GO:0005515	GO:0015700	GO:0015105	GO:0046685	GO:0031347	GO:0005886	GO:0016020	GO:0015250																																																										
AT2G13630	GO:0008150	GO:0003674	GO:0005634																																																																
AT2G32720	GO:0043447	GO:0005515	GO:0020037	GO:0005783	GO:0019745	GO:0016126																																																													
AT2G17420	GO:0004791	GO:0046686	GO:0009846	GO:0042964	GO:0005829	GO:0005759	GO:0045454	GO:0048316	GO:0009507	GO:0016049																																																									
CER17	GO:0010025	GO:0003674	GO:0005575																																																																
AT4G37880	GO:0005634	GO:0008150																																																																	
AT3G07040	GO:0005515	GO:0005886	GO:0009626	GO:0006952	GO:0000166																																																														
AT2G36760	GO:0008194	GO:0009507	GO:0016757	GO:0016758																																																															
AT2G24780	GO:0003674	GO:0005575	GO:0008150																																																																
AT4G02810	GO:0008150	GO:0003674	GO:0005634																																																																
AT5G66985	GO:0005739	GO:0008150	GO:0003674																																																																
AT5G28442	GO:0005739																																																																		
AT5G26740	GO:0005576																																																																		
AT4G12970	GO:0016556	GO:2000038	GO:0003674	GO:0010375	GO:0007267	GO:2000123	GO:0005576																																																												
AT1G57400	GO:0006414	GO:0030533	GO:0005575																																																																
AT1G67980	GO:0009809	GO:0005737	GO:0042409	GO:0005829																																																															
AT3G61490	GO:0005975	GO:0004650																																																																	
AT3G55430	GO:0004553	GO:0005618	GO:0010200	GO:0009506	GO:0005576																																																														
AT5G50380	GO:0006904	GO:0005829	GO:0009644	GO:0042542	GO:0000145	GO:0005886	GO:0005737																																																												
AT3G01420	GO:0071446	GO:0006979	GO:0051707	GO:0050832	GO:0006826	GO:0009627	GO:0010167	GO:0009830	GO:0012511	GO:0042742	GO:0009751	GO:1902609	GO:0001561	GO:0010106	GO:0071732	GO:0006629	GO:0005576	GO:0016702	GO:0015706	GO:0009737	GO:0008219	GO:0034614																																													
AT3G12500	GO:0005829	GO:0005774	GO:0009871	GO:0015706	GO:0004568	GO:0005773	GO:0046686	GO:0005576	GO:0010167	GO:0050832																																																									
EMB1505	GO:0005575	GO:0003674	GO:0008150																																																																
AT3G05800	GO:0006612	GO:0010363	GO:0035304	GO:0009862	GO:0045893	GO:0003700	GO:0005634	GO:0000165	GO:0006355	GO:0010310	GO:0009742	GO:0009867	GO:0009965	GO:0031348	GO:0030154	GO:0009617																																																			
AT2G13770	GO:0005575																																																																		
AT2G04235	GO:0005634	GO:0003674	GO:0008150																																																																
AT1G56770	GO:0006414	GO:0005575	GO:0030533																																																																
AT4G18422	GO:0003674	GO:0008150	GO:0005739																																																																
AT1G34110	GO:0005886	GO:0006468	GO:0005524	GO:0004674	GO:0007169																																																														
AT1G35365	GO:0008150	GO:0003674	GO:0005634																																																																
AT1G79870	GO:0030267	GO:0005737	GO:0016491	GO:0009854	GO:0005829	GO:0016618																																																													
AT5G10946	GO:0008150	GO:0003674																																																																	
AT1G48742	GO:0035195	GO:0003674	GO:0005575																																																																
AT5G61970	GO:0005829	GO:0005634																																																																	
AT5G40810	GO:0005515	GO:0005750	GO:0006511	GO:0016020	GO:0005739	GO:0045153	GO:0005746	GO:0005773	GO:0009853	GO:0051788	GO:0080129																																																								
AT1G04320	GO:0030533	GO:0006414	GO:0005575																																																																
EMB2026	GO:0003674	GO:0005575	GO:0008150																																																																
AT1G18835	GO:0048509	GO:0005634																																																																	
AT3G07390	GO:0005886	GO:0009733	GO:0006007	GO:0005576	GO:0030198	GO:0031225	GO:0046658	GO:0010102	GO:0005201																																																										
AT4G26550	GO:0003674	GO:0005768	GO:0005802	GO:0006891	GO:0005794																																																														
AT2G46140	GO:0003674	GO:0009793	GO:0048046	GO:0009269	GO:0005829	GO:0005886																																																													
AT5G40840	GO:0007129	GO:0045893	GO:0007131	GO:0009560	GO:0009555	GO:0005634	GO:0007067	GO:0006302	GO:0010564	GO:0006275	GO:0000911	GO:0000798	GO:0010332	GO:0016568	GO:0010212	GO:0016444	GO:0000724	GO:0006261	GO:0031047	GO:0006306	GO:0003674	GO:0000278	GO:0006355	GO:0043687	GO:0051726																																										
AT4G18090	GO:0008150	GO:0005634	GO:0003674																																																																
AT5G15690	GO:0046686																																																																		
AT2G44050	GO:0009570	GO:0009507	GO:0006007	GO:0000906	GO:0009231	GO:0009867																																																													
AT4G10670	GO:0005634	GO:0008150																																																																	
ATCG00240	GO:0030533	GO:0006414	GO:0009507																																																																
AT3G11390	GO:0005634																																																																		
AT5G48680	GO:0005737	GO:0008150	GO:0003674																																																																
AT5G42180	GO:0010413	GO:0004601	GO:0045492	GO:0009505	GO:0005576																																																														
AT5G33806	GO:0008150	GO:0003674	GO:0005634																																																																
AT5G02450	GO:0009506	GO:0006412	GO:0022625	GO:0005774	GO:0005840	GO:0003735	GO:0005737																																																												
AT3G13280	GO:0005634																																																																		
AT1G61670	GO:0005794	GO:0003674																																																																	
AT4G23170	GO:0004672	GO:0005576	GO:0009751	GO:0012501	GO:0048046																																																														
AT2G21420	GO:0005634	GO:0008150																																																																	
AT4G33620	GO:0006508	GO:0005634	GO:0008234																																																																
AT5G51210	GO:0019915	GO:0005737	GO:0003674	GO:0016020																																																															
AT1G55290	GO:0005737	GO:0016706																																																																	
AT5G64800	GO:0005102	GO:0048046	GO:0007165	GO:0005739																																																															
AT1G75210	GO:0008150	GO:0008253	GO:0009507																																																																
AT1G45236	GO:0006414	GO:0005575	GO:0030533																																																																
AT1G13880	GO:0005634	GO:0008150																																																																	
AT1G65510	GO:0006661	GO:0005576	GO:0003674																																																																
GR2	GO:0008150	GO:0005575	GO:0003674																																																																
AT1G52905	GO:0003674	GO:0009507	GO:0008150																																																																
AT2G44000	GO:0008150	GO:0003674	GO:0005739																																																																
AT3G43190	GO:0010310	GO:0009862	GO:0001666	GO:0016157	GO:0005986	GO:0005829	GO:0008194	GO:0016020	GO:0019375	GO:0005886	GO:0005773	GO:0016757																																																							
AT5G60320	GO:0009506	GO:0005886	GO:0016301																																																																
AT3G28870	GO:0005634	GO:0003674	GO:0008150																																																																
AT1G17020	GO:0005737	GO:0009830	GO:0009793	GO:0009845	GO:0010260	GO:0009813	GO:0016682	GO:0016706	GO:0010162	GO:0009737																																																									
AT3G26960	GO:0008150	GO:0005576	GO:0003674																																																																
AT3G01280	GO:0005773	GO:0009941	GO:0009853	GO:0005739	GO:0005741	GO:0051788	GO:0005774	GO:0005515	GO:0009507	GO:0009536	GO:0006820	GO:0006511	GO:0008308	GO:0005886	GO:0080129	GO:0009617																																																			
AT1G71770	GO:0006413	GO:0003743	GO:0000289	GO:0005634	GO:0005829	GO:0003723	GO:0008143																																																												
AT4G05080	GO:0005737	GO:0008150	GO:0003674																																																																
AT2G04780	GO:0009664	GO:0046658	GO:0016132	GO:0005886	GO:0016126	GO:0016020	GO:0031225	GO:0009832	GO:0006084	GO:0010075																																																									
EMB1756	GO:0003674	GO:0005575	GO:0008150																																																																
AT3G08780	GO:0008150	GO:0005634	GO:0003674																																																																
AT3G25500	GO:0030036	GO:0051016	GO:0016020	GO:0005886	GO:0045010	GO:0043481	GO:0009825	GO:0051015	GO:0005515	GO:0003779	GO:0009932	GO:0048767	GO:0005634	GO:0005618	GO:0071555	GO:0010817	GO:0000271																																																		
AT3G61678	GO:0008150	GO:0005634	GO:0003674																																																																
AT4G34332	GO:0005575	GO:0008150	GO:0003674																																																																
AT5G13180	GO:0006612	GO:0010089	GO:0010363	GO:0045892	GO:0009651	GO:0009741	GO:0009737	GO:0009963	GO:0005515	GO:0010150	GO:0005634	GO:0007275	GO:0003700																																																						
AT5G49150	GO:0005887	GO:0048235	GO:0003674																																																																
AT3G12915	GO:0005737																																																																		
AT3G54170	GO:0005515	GO:0005634	GO:0006396	GO:0000278	GO:0009506																																																														
AT5G40945	GO:0030533	GO:0005575	GO:0006414																																																																
EMB2997	GO:0008150	GO:0005575	GO:0003674																																																																
AT5G20150	GO:0045892	GO:0019375	GO:0016036	GO:0080040	GO:0006817	GO:0005634																																																													
AT1G44890	GO:0009555	GO:0003674	GO:0005739																																																																
AT2G41460	GO:0042644	GO:0016579	GO:0043687	GO:0009640	GO:0008284	GO:0006355	GO:0045893	GO:0016571	GO:0051276	GO:0003906	GO:0048573	GO:0010388	GO:0016567																																																						
AT1G59550	GO:0005634	GO:0003674	GO:0008150																																																																
AT3G25090	GO:0003674	GO:0008150	GO:0005737																																																																
AT3G28640	GO:0005739	GO:0003674	GO:0008150																																																																
AT5G08430	GO:0000394	GO:0009086	GO:0010050	GO:0009616	GO:0048573	GO:0005634																																																													
LMS4	GO:0050832	GO:0003674	GO:0005575																																																																
EAL1	GO:0003674	GO:0005575	GO:0009959	GO:0009660																																																															
EMB1386	GO:0005575	GO:0008150	GO:0003674																																																																
AT5G26080	GO:0005886																																																																		
AT4G29610	GO:0009972	GO:0005634	GO:0004126																																																																
AT1G54420	GO:0005739	GO:0008150	GO:0003674																																																																
AT5G27090	GO:0003700	GO:0006355	GO:0005634																																																																
AT1G62560	GO:0005634	GO:0019761	GO:0080104	GO:0004497	GO:0080103	GO:0080107	GO:0080106	GO:0080105	GO:0080102	GO:0019344	GO:0009684	GO:0004499																																																							
AT5G02860	GO:0008150	GO:0005739																																																																	
AT5G44860	GO:0003674	GO:0008150	GO:0006007	GO:0009507																																																															
AT2G28050	GO:0005739																																																																		
AT3G55020	GO:0005634	GO:0005829																																																																	
AT3G47160	GO:0005634																																																																		
AT3G02730	GO:0043085	GO:0009534	GO:0009507	GO:0009570	GO:0043086	GO:0006098	GO:0008047	GO:0000023	GO:0019252	GO:0019288	GO:0006109	GO:0019760	GO:0004857																																																						
AT5G51812	GO:0003674	GO:0008150	GO:0005739																																																																
AT2G42000	GO:0016020	GO:0005634	GO:0005576	GO:0005737	GO:0006829	GO:0008270																																																													
AT1G67630	GO:0051567	GO:0006260	GO:0034968	GO:0006306	GO:0006275	GO:0006261	GO:0005739	GO:0000724	GO:0003887	GO:0006270	GO:0005634	GO:0010389	GO:0016458	GO:0008283	GO:0009909	GO:0051726																																																			
AT3G17060	GO:0030048	GO:0009505	GO:0030599																																																																
AT3G45490	GO:0008150	GO:0005634	GO:0003674																																																																
EMB2373	GO:0008150	GO:0003674	GO:0005575																																																																
AT5G11960	GO:0008150	GO:0009507																																																																	
AT5G03560	GO:0009507	GO:0015391																																																																	
AT1G23730	GO:0005829	GO:0005886	GO:0015976	GO:0016020	GO:0009507	GO:0004089	GO:0008270																																																												
AT4G24290	GO:0005576	GO:0005886	GO:0003674																																																																
AT3G62130	GO:0019450	GO:0005737	GO:0080146	GO:0005829																																																															
AT3G53016	GO:0003674	GO:0008150	GO:0005575																																																																
AT1G53020	GO:0004842																																																																		
AT1G14370	GO:0016301	GO:0005886	GO:0009507																																																																
AT1G55360	GO:0008150	GO:0005576	GO:0019344																																																																
AT2G30790	GO:0009534	GO:0009507	GO:0009535	GO:0030095	GO:0009570	GO:0009579	GO:0009543	GO:0009654	GO:0010207	GO:0031977																																																									
AT5G41040	GO:0005737	GO:0010167	GO:0010345	GO:0052325	GO:0015706	GO:0016740	GO:0050734																																																												
AT1G19440	GO:0000038	GO:0009409	GO:0005634	GO:0042335																																																															
AT1G13110	GO:0070838	GO:0006612	GO:0019825	GO:0006569	GO:0009684	GO:0015706	GO:0030003	GO:0009963	GO:0010363	GO:0010167																																																									
AT3G23750	GO:0005886	GO:0004672	GO:0005576	GO:0009506	GO:0005794																																																														
AT2G19670	GO:0016274	GO:0034968	GO:0009909	GO:0005634	GO:0005829																																																														
AT1G02405	GO:0031225	GO:0003674	GO:0005886	GO:0008150																																																															
COT1	GO:0005575	GO:0010026	GO:0003674																																																																
AT4G24240	GO:0003700	GO:0006457	GO:0009644	GO:0006355	GO:0005634	GO:0034976	GO:0009408	GO:0042542	GO:0005516	GO:0006857																																																									
AT5G01320	GO:0004737	GO:0005575																																																																	
AT2G41100	GO:0005774	GO:0006612	GO:0009646	GO:0009612	GO:0010363	GO:0009652	GO:0005739	GO:0043069	GO:0009611	GO:0005515	GO:0019722	GO:0010200	GO:0005509	GO:0009506	GO:0009266																																																				
AT1G12120	GO:0003674	GO:0008150	GO:0051049	GO:0005634																																																															
AT3G19810	GO:0009507	GO:0008150	GO:0003674																																																																
AT4G12510	GO:0008289	GO:0005576	GO:0006869																																																																
AT5G66400	GO:0009737	GO:0009631	GO:0003674	GO:0009414	GO:0009961																																																														
AT5G43480	GO:0005739	GO:0003674	GO:0008150																																																																
AT4G24700	GO:0008150	GO:0005575	GO:0003674																																																																
AT5G20580	GO:0003674	GO:0005634	GO:0008150																																																																
AT5G33300	GO:0010089	GO:0006342	GO:0051567	GO:0007126	GO:0009887	GO:0009888	GO:0033044	GO:0005737	GO:0006259	GO:0010638	GO:0044036																																																								
AT5G42360	GO:0003674	GO:0005634	GO:0008150																																																																
AT1G79070	GO:0006661	GO:0003674	GO:0005634																																																																
AT1G63460	GO:0009407	GO:0006979	GO:0005829	GO:0004602	GO:0004601	GO:0005634																																																													
AT1G24706	GO:0005634																																																																		
AT5G53980	GO:0005634	GO:0006355	GO:0009646	GO:0003700	GO:0009637																																																														
EMB1874	GO:0003674	GO:0008150	GO:0005575																																																																
AT3G16090	GO:0008270	GO:0030433	GO:0008295																																																																
AT2G36960	GO:0003677	GO:0005634	GO:0003700	GO:0005515																																																															
AT1G55600	GO:0003700	GO:0006355	GO:0009960	GO:0005634																																																															
AT3G26818	GO:0005575	GO:0003674	GO:0008150																																																																
AT5G26840	GO:0003674	GO:0005575	GO:0008150																																																																
AT1G79190	GO:0008150	GO:0005634																																																																	
PDE266	GO:0008150	GO:0003674	GO:0005575																																																																
AT4G17220	GO:0009832	GO:0045492	GO:0005737	GO:0010051	GO:0007010	GO:0010413	GO:0008017	GO:0005874																																																											
AT3G52560	GO:0005634	GO:0005515	GO:0006301	GO:0005829	GO:0016192	GO:0004842	GO:0006007	GO:0031372	GO:0006623	GO:0006974	GO:0006605																																																								
AT5G47560	GO:0015140	GO:0015743	GO:0035725	GO:0005773	GO:0006814	GO:0017153	GO:0051453	GO:0006835																																																											
AT5G07315	GO:0030533	GO:0005575	GO:0006414																																																																
AT5G12050	GO:0005634	GO:0007623	GO:0003674																																																																
AT5G38990	GO:0016301	GO:0005576																																																																	
AT1G09550	GO:0005576																																																																		
AT5G47050	GO:0005634																																																																		
AT5G54350	GO:0008150	GO:0003674																																																																	
AT5G56920	GO:0005634	GO:0008150	GO:0003674																																																																
AT2G01990	GO:0008150	GO:0003674	GO:0005634																																																																
AT4G11985	GO:0006414	GO:0030533	GO:0005575																																																																
AT2G44900	GO:0048527	GO:0005515	GO:0005634	GO:0004842																																																															
AT5G24620	GO:0051707	GO:0005576																																																																	
AT2G34880	GO:0009555	GO:0005634	GO:0006355	GO:0009793	GO:0003700																																																														
AT1G53820	GO:0005634	GO:0008270																																																																	
AT1G61620	GO:0007165	GO:0035091	GO:0005634																																																																
AT3G26830	GO:0009737	GO:0010363	GO:0009414	GO:0043231	GO:0006612	GO:0009700	GO:0016045	GO:0009697	GO:0010120	GO:0042742	GO:0050776	GO:0050832	GO:0009867	GO:0031347	GO:0009862	GO:0010310	GO:0009723	GO:0009617	GO:0005783	GO:0010112	GO:0009595	GO:0006952	GO:0000165	GO:0010298	GO:0043900	GO:0009684	GO:0010200	GO:0031348	GO:0009625	GO:0004497	GO:0019825																																				
AT2G45950	GO:0005634	GO:0019005	GO:0004842																																																																
AT1G35625	GO:0008233	GO:0008270																																																																	
AT2G26695	GO:0008150	GO:0005634																																																																	
AT4G25800	GO:0005516	GO:0005634	GO:0008150																																																																
AT3G45540	GO:0048446																																																																		
AT2G25185	GO:0005576																																																																		
AT4G37950	GO:0005576	GO:0016829																																																																	
AT3G62090	GO:0010017	GO:0005634	GO:0005515	GO:0003700	GO:0044036	GO:0010089																																																													
AT5G40270	GO:0005634	GO:0003824																																																																	
AT5G61320	GO:0019825																																																																		
AT2G22870	GO:0005737	GO:0009793																																																																	
AT5G45990	GO:0005634	GO:0005622	GO:0006396																																																																
AT2G14680	GO:0005737	GO:0008284	GO:0009793	GO:0003674																																																															
AT5G11370	GO:0003674	GO:0009506	GO:0008150																																																																
AT5G45720	GO:0005634	GO:0005739																																																																	
AT5G58730	GO:0010264	GO:0016301																																																																	
AT1G32920	GO:0009620	GO:0009753	GO:0009695	GO:0009873	GO:0009611	GO:0010200	GO:0003674																																																												
ATMG01300	GO:0005739	GO:0003674	GO:0008150																																																																
AT1G79700	GO:0006355	GO:1901959	GO:0003700	GO:0045723	GO:0003677	GO:0005634	GO:0000981	GO:0009887																																																											
AT1G15860	GO:0005634	GO:0008150																																																																	
AT5G05690	GO:0005739	GO:0010268	GO:0048657	GO:0071555	GO:0016132	GO:0009826	GO:0010584	GO:0009825	GO:0048767	GO:0019825	GO:0009932	GO:0043481	GO:0009911	GO:0010817	GO:0000271	GO:0010224																																																			
AT5G44040	GO:0008150	GO:0005634	GO:0003674																																																																
AT2G04045	GO:0005576																																																																		
AT5G08335	GO:0009788	GO:0006481	GO:0004671	GO:0048367	GO:0009908	GO:0005783																																																													
AT4G09080	GO:0009707	GO:0031359	GO:0045036	GO:0009507	GO:0009662	GO:0010207																																																													
AT3G50410	GO:0045893	GO:0045787	GO:0042545	GO:0003700	GO:0009733	GO:0003677	GO:0005634	GO:0005515	GO:0009751																																																										
AT5G61600	GO:0006355	GO:0003700	GO:0050832	GO:0005515	GO:0045893	GO:0009693	GO:0010200	GO:0009611	GO:0005634	GO:0003677	GO:0009612																																																								
AT5G62280	GO:0005575	GO:0003674	GO:0008150																																																																
AT1G72100	GO:0009793	GO:0009507	GO:0010162																																																																
AT3G01080	GO:0006355	GO:0003700	GO:0031347	GO:0005634																																																															
AT3G28660	GO:0005739	GO:0003674	GO:0008150																																																																
AT1G77682	GO:0005576																																																																		
AT1G17615	GO:0006952																																																																		
AT2G43235	GO:0008150	GO:0003674																																																																	
AT4G10800	GO:0003674	GO:0008150	GO:0005634																																																																
EMB1237	GO:0005575	GO:0008150	GO:0003674																																																																
AT3G20360	GO:0005576																																																																		
AT1G20070	GO:0005739	GO:0008150	GO:0003674																																																																
AT5G62770	GO:0005634	GO:0003674	GO:0008150																																																																
AT1G34810	GO:0005576																																																																		
AT1G23870	GO:0016757	GO:0005992	GO:0005634	GO:0009750	GO:0009744	GO:0004805																																																													
AT1G56810	GO:0030533	GO:0006414	GO:0005575																																																																
AT5G60170	GO:0003723	GO:0005634	GO:0008150	GO:0010228	GO:0050665	GO:0016926																																																													
AT1G49950	GO:0003700	GO:0005515	GO:0005634	GO:0003691	GO:0009723	GO:0009651	GO:0010413	GO:0045492	GO:0009737	GO:0009739	GO:0046686	GO:0042803	GO:0003677	GO:0000911	GO:0009733	GO:0009751	GO:0009753																																																		
AT5G25820	GO:0010413	GO:0005794	GO:0016020	GO:0045492	GO:0003824																																																														
EMB2329	GO:0008150	GO:0003674	GO:0005575																																																																
AT5G01580	GO:0003824	GO:0008150	GO:0005576																																																																
AT3G30390	GO:0005774	GO:0006865	GO:0005773	GO:0005886	GO:0015171	GO:0016020																																																													
AT4G15975	GO:0002679	GO:0008270	GO:0005576	GO:0035556	GO:0010200																																																														
AT1G31490	GO:0009507	GO:0005737	GO:0016740																																																																
AT1G51330	GO:0030162	GO:0005737	GO:0004867	GO:0010951																																																															
AT1G70280	GO:0000394	GO:0005634	GO:0008150	GO:0003674	GO:0009086	GO:0005576																																																													
AT4G28395	GO:0048235	GO:0010584	GO:0005788	GO:0005319	GO:0005576																																																														
AT3G09790	GO:0006464	GO:0005773	GO:0006511	GO:0005618	GO:0005622																																																														
AT1G54445	GO:0005576																																																																		
EMB236	GO:0009793	GO:0005575	GO:0003674																																																																
AT1G70180	GO:0007131	GO:0005634	GO:0031048	GO:0033044	GO:0045132	GO:0042138	GO:0007062																																																												
AT1G55190	GO:0005774	GO:0016192	GO:0005794	GO:0005783	GO:0009507																																																														
AT1G15720	GO:0005634	GO:0003677	GO:0003700																																																																
EMB2633	GO:0005575	GO:0003674	GO:0008150																																																																
AT4G39050	GO:0003777	GO:0009507	GO:0031347																																																																
AT4G14740	GO:0035091	GO:0009507	GO:0007165	GO:0005634																																																															
AT2G26690	GO:0070838	GO:0009611	GO:0030003	GO:0005886	GO:0009753	GO:0005215																																																													
AT2G39681	GO:0016246																																																																		
AT1G52160	GO:0009165	GO:0003824	GO:0008152	GO:0042781	GO:0042780	GO:0005634																																																													
AT2G35840	GO:0005737	GO:0009506	GO:0005986	GO:0050307	GO:0005829	GO:0046686	GO:0005634																																																												
AT4G10630	GO:0005634																																																																		
AT5G23780	GO:0007131	GO:0006302	GO:0045132	GO:0042138	GO:0007129	GO:0007062	GO:0006312	GO:0005634																																																											
AT3G28460	GO:0042793	GO:0051607	GO:0010267	GO:0006364	GO:0006399	GO:0045893	GO:0009658	GO:0016226	GO:0035196	GO:0009793																																																									
AT2G03740	GO:0010584	GO:0003674	GO:0009507	GO:0009793																																																															
AT3G60450	GO:0009627	GO:0034976	GO:0005829	GO:0005634	GO:0008150																																																														
AT1G55430	GO:0005634																																																																		
AT1G78910	GO:0005739	GO:0009982																																																																	
AT3G31910	GO:0005634	GO:0003674	GO:0008150																																																																
AT2G13540	GO:0000226	GO:0031047	GO:0050826	GO:0000394	GO:0006366	GO:0048574	GO:0010182	GO:0006306	GO:0016567	GO:0006412	GO:0009887	GO:0009640	GO:0000339	GO:0019915	GO:0005634	GO:0006342	GO:0000398	GO:0009845	GO:0051567	GO:0009737	GO:0031053	GO:0010228	GO:0000911	GO:0005515	GO:0010162	GO:0009933	GO:0009793	GO:0009909	GO:0009086																																						
AT5G06170	GO:0005351	GO:0016020	GO:0009908	GO:0005886	GO:0009909	GO:0008515	GO:0042946	GO:0015144	GO:0042950	GO:0008506	GO:0005364	GO:0042951	GO:0051119	GO:0015768																																																					
EMB2618	GO:0005575	GO:0003674	GO:0008150																																																																
AT1G06970	GO:0005886	GO:0005451	GO:0006814	GO:0006812	GO:0010351	GO:0035725	GO:0015385																																																												
AT5G54690	GO:0010417	GO:0005794	GO:0044036	GO:0047262	GO:0045492	GO:0071555	GO:0016757	GO:0010413	GO:0016051	GO:0010089	GO:0016758	GO:0009832																																																							
AT5G37720	GO:0005730	GO:0003676																																																																	
AT4G30730	GO:0009507	GO:0003674	GO:0008150																																																																
AT5G40340	GO:0005730	GO:0005634	GO:0009506	GO:0003674																																																															
AT5G27238	GO:0003674	GO:0008150	GO:0005576																																																																
AT4G12690	GO:0005634	GO:0009744	GO:0009750	GO:0008150	GO:0003674	GO:0009506																																																													
AT3G27473	GO:0005634																																																																		
AT4G19530	GO:0009637	GO:0005634	GO:0016556	GO:0046777	GO:0010155	GO:0009870	GO:0006952																																																												
AT4G25530	GO:0006355	GO:0071555	GO:0048573	GO:0005634	GO:0031047	GO:0006349	GO:0010090	GO:0048765	GO:0003677	GO:0005515	GO:0007155	GO:0042803	GO:0003700	GO:0045010	GO:0009909	GO:0009911																																																			
AT5G14570	GO:0015706	GO:0009705	GO:0015112	GO:0005886																																																															
AT3G24880	GO:0005634																																																																		
AT3G49560	GO:0009941	GO:0005739	GO:0005744	GO:0016020	GO:0048481	GO:0015031	GO:0009658	GO:0009536	GO:0009507	GO:0015450																																																									
AT2G34990	GO:0006863	GO:0005576	GO:0008270																																																																
AT4G26420	GO:0005575	GO:0048316	GO:0008757	GO:0009845	GO:0010341																																																														
AT5G52000	GO:0006886	GO:0048235	GO:0005737	GO:0008565																																																															
AT3G26170	GO:0019825																																																																		
AT3G25280	GO:0006863	GO:0005886	GO:0016020	GO:0005215	GO:0006857																																																														
AT5G37350	GO:0005737																																																																		
AT2G22470	GO:0015706	GO:0005737	GO:0005886	GO:0010167	GO:0031225																																																														
AT2G41630	GO:0006355	GO:0010183	GO:0080092	GO:0005634	GO:0000394	GO:0006366	GO:0009960																																																												
AT3G54450	GO:0005886	GO:0016020																																																																	
AT3G28480	GO:0005802	GO:0018401	GO:0034976	GO:0009627	GO:0005794	GO:0005774	GO:0005768	GO:0005576	GO:0016706																																																										
AT5G40770	GO:0048527	GO:0005730	GO:0034976	GO:0006626	GO:0071731	GO:0005747	GO:0005773	GO:0009651	GO:0009733	GO:0007005	GO:0005739	GO:0051301	GO:0005774	GO:0016049	GO:0016020	GO:0001510	GO:0009723	GO:0005886																																																	
AT5G01300	GO:0010264	GO:0010162	GO:0005737	GO:0045893	GO:0008429	GO:0008150																																																													
AT2G18120	GO:0005634																																																																		
AT1G17520	GO:0009733	GO:0009753	GO:0003700	GO:0009723	GO:0046686	GO:0009651	GO:0009751	GO:0005634	GO:0000956	GO:0003677																																																									
AT3G21560	GO:0050284	GO:0008194	GO:0080167	GO:0009801	GO:0009411	GO:0009813	GO:0005737	GO:0009718																																																											
EMB2035	GO:0005575	GO:0003674	GO:0008150																																																																
AT1G52080	GO:0003779	GO:0005739																																																																	
AT3G57130	GO:0009954	GO:0048439	GO:0045893	GO:0005634	GO:0010022	GO:0009864	GO:0010227	GO:0010582	GO:0010254	GO:0005515	GO:0009965	GO:0010434	GO:0009944	GO:0005737																																																					
AT5G63850	GO:0015399	GO:0015171	GO:0006865	GO:0009414	GO:0005886	GO:0015172	GO:0016020	GO:0015175																																																											
AT1G19040	GO:0006355	GO:0003700	GO:0005634																																																																
AT1G64290	GO:0003674	GO:0008150	GO:0005575																																																																
AT5G23760	GO:0005575	GO:0046872																																																																	
AT5G22320	GO:0008150	GO:0009560	GO:0005886	GO:0005634																																																															
HAP30	GO:0008150	GO:0003674	GO:0005575																																																																
AT4G21000	GO:0006730	GO:0005737	GO:0004089	GO:0008270																																																															
AT1G56750	GO:0030533	GO:0006414	GO:0005575																																																																
AT2G20920	GO:0009507	GO:0016020	GO:0015996																																																																
AT1G33320	GO:0009086	GO:0003962	GO:0005737																																																																
AT1G43860	GO:0005737	GO:0006355	GO:0006364	GO:0003700	GO:0003723	GO:0005634	GO:0042273																																																												
AT5G12850	GO:0006355	GO:0003700	GO:0005634	GO:0005737																																																															
AT4G19080	GO:0009507	GO:0008150	GO:0003674																																																																
AT5G39540	GO:0008150	GO:0005634	GO:0003674																																																																
AT3G19070	GO:0009736	GO:0003700	GO:0005634																																																																
AT5G07225	GO:0005737	GO:0008270																																																																	
AT5G63790	GO:0030968	GO:0007275	GO:0005515	GO:0003700	GO:0001666	GO:0009507	GO:0005634																																																												
AT5G60670	GO:0022625	GO:0005840	GO:0042254	GO:0003735	GO:0005737	GO:0005829																																																													
AT3G13845	GO:0008150	GO:0003674																																																																	
AT2G29740	GO:0080044	GO:0080043	GO:0016757	GO:0080045	GO:0008194																																																														
AT5G52670	GO:0005575	GO:0046872																																																																	
AT5G35525	GO:0003674	GO:0005886	GO:0008150																																																																
AT5G45820	GO:0004674	GO:0009737	GO:0005829	GO:0016301																																																															
AT3G13820	GO:0005737	GO:0008150	GO:0003674																																																																
AT1G21840	GO:0005737	GO:0006807	GO:0048554	GO:0006661																																																															
AT1G23830	GO:0008150	GO:0003674	GO:0005739																																																																
AT4G18900	GO:0008150	GO:0000166	GO:0005634																																																																
AT1G65620	GO:0005634	GO:0009944	GO:0005515	GO:0005654	GO:0009943	GO:0009954	GO:0048441	GO:0009799	GO:0010305																																																										
AT2G02680	GO:0005634																																																																		
AT2G19880	GO:0005794	GO:0008150	GO:0008120																																																																
AT5G63830	GO:0003674	GO:0009507	GO:0008150																																																																
AT3G54960	GO:0005783	GO:0005774	GO:0003756	GO:0009408	GO:0009749	GO:0034976	GO:0009507	GO:0042542	GO:0009644	GO:0006457	GO:0009627	GO:0009750	GO:0009744																																																						
AT1G02300	GO:0006508	GO:0005576	GO:0008234																																																																
AT4G02500	GO:0033843	GO:0005515	GO:0005794	GO:0035252	GO:0019761	GO:0009825	GO:0016740	GO:0000271	GO:0009932	GO:0048767	GO:0009969	GO:0071555	GO:0005768	GO:0005802	GO:0010411	GO:0016757	GO:0010817	GO:0043481																																																	
AT3G17950	GO:0005634	GO:0009741	GO:0003674	GO:0008150																																																															
AT3G48675	GO:0005739	GO:0008150	GO:0003674																																																																
AT1G77310	GO:0009611	GO:0031048	GO:0005634	GO:0045132	GO:0007062																																																														
AT5G27440	GO:0003674	GO:0008150	GO:0005739																																																																
AT4G00440	GO:0005634	GO:0008150	GO:0003674																																																																
AT4G39675	GO:0003674	GO:0005575	GO:0008150																																																																
AT3G26840	GO:0033306	GO:0009507	GO:0010287	GO:0019432	GO:0004144	GO:0003824																																																													
AT3G56830	GO:0009507	GO:0005739	GO:0008150	GO:0003674																																																															
AT4G11990	GO:0005634	GO:0003674																																																																	
AT4G32520	GO:0009570	GO:0006563	GO:0004372	GO:0005737	GO:0006164	GO:0006544	GO:0009507	GO:0009536																																																											
AT3G46530	GO:0009814	GO:0005886	GO:0009626	GO:0005737	GO:0006952	GO:0005634																																																													
AT3G12420	GO:0005634																																																																		
AT5G44960	GO:0008150	GO:0005634	GO:0003674																																																																
AT1G09210	GO:0009651	GO:0005739	GO:0005783	GO:0005509	GO:0005773	GO:0009627	GO:0009408	GO:0009644	GO:0034976	GO:0006457	GO:0006979	GO:0048046	GO:0042542	GO:0009507																																																					
AT5G36730	GO:0005634	GO:0003674	GO:0008150																																																																
AT1G19380	GO:0009611	GO:0009612	GO:0010200	GO:0008150																																																															
AT1G17010	GO:0009686	GO:0005737	GO:0009813	GO:0016706	GO:0009740																																																														
AT3G26550	GO:0005634																																																																		
AT5G44370	GO:0005315	GO:0015706	GO:0008514	GO:0009624	GO:0016020	GO:0005794	GO:0015144	GO:0005351																																																											
AT2G44760	GO:0008150	GO:0009507	GO:0003674																																																																
EMB2623	GO:0003674	GO:0005575	GO:0008150																																																																
AT1G79600	GO:0010287	GO:1902171	GO:0004672	GO:0005886	GO:0050821	GO:0009507																																																													
AT5G55190	GO:0006606	GO:0009506	GO:0005794	GO:0006406	GO:0005525	GO:0005634	GO:0003924	GO:0005515																																																											
AT1G29041	GO:0008150	GO:0003674	GO:0005634																																																																
AT1G19790	GO:0005634																																																																		
AT1G57070	GO:0006414	GO:0030533	GO:0005575																																																																
AT2G43000	GO:0009627	GO:0010120	GO:0010150	GO:0003700	GO:0005634	GO:0009723	GO:1900056	GO:0042538	GO:0006561	GO:0007275	GO:0005992	GO:0034976	GO:0009718																																																						
AT1G30540	GO:0016887	GO:0008150	GO:0005737																																																																
AT2G24880	GO:0008150	GO:0009507	GO:0003674																																																																
AT3G59830	GO:0009827	GO:0004712	GO:0048868	GO:0009860	GO:0016301	GO:0005886																																																													
AT1G10690	GO:0005515	GO:0008150	GO:0005634																																																																
AT5G56325	GO:0005634	GO:0008150	GO:0003674																																																																
AT5G26210	GO:0005634	GO:0006355	GO:0035064	GO:0005829	GO:0003677																																																														
AT5G49390	GO:0005737																																																																		
AT3G27025	GO:0005634	GO:0003674																																																																	
AT1G23037	GO:0003674	GO:0005634	GO:0008150																																																																
AT5G45260	GO:0006952	GO:0003677	GO:0009816	GO:0008219	GO:0003700	GO:0005634																																																													
AT3G43550	GO:0016298	GO:0005576																																																																	
AT5G47570	GO:0005747	GO:0009853	GO:0051788	GO:0003674	GO:0006511	GO:0080129																																																													
AT2G01290	GO:0004751	GO:0008219	GO:0005737	GO:0010228																																																															
AT2G20740	GO:0005737	GO:0008150	GO:0003674																																																																
AT4G21060	GO:0016758	GO:0010405	GO:0035250	GO:0012505	GO:0018258	GO:0005794	GO:0016757																																																												
AT5G49320	GO:0005575	GO:0008150	GO:0003674																																																																
AT1G26170	GO:0005643	GO:0000059	GO:0005634	GO:0000226	GO:0005737	GO:0000911	GO:0008565																																																												
AT5G16710	GO:0010731	GO:0009570	GO:0010027	GO:0009407	GO:0045174	GO:0009941	GO:0009507	GO:0010583	GO:0009735																																																										
AT3G43402	GO:0008150	GO:0003674	GO:0009507																																																																
AT1G26985	GO:0016036	GO:0010438	GO:0009970	GO:0035195																																																															
AT4G22217	GO:0005576																																																																		
AT1G75840	GO:0009932	GO:0005515	GO:0009524	GO:0048767	GO:0005525	GO:0005634	GO:0005737	GO:0005886	GO:0007015	GO:0019901	GO:0040007	GO:0005730	GO:0010817	GO:0071555	GO:0000271	GO:0009825	GO:0043481	GO:0003924																																																	
AT5G47480	GO:0003674	GO:0005634																																																																	
AT5G24630	GO:0045893	GO:0033043	GO:0042138	GO:0010090	GO:0009410	GO:0043687	GO:0051276	GO:0030307	GO:0042023	GO:0071555	GO:0007062	GO:0033044	GO:0000278	GO:0048449	GO:0009913	GO:0048364	GO:0048765	GO:0007126	GO:0045132	GO:0006355	GO:0048367	GO:0007131	GO:0045010	GO:0000003	GO:0048522	GO:0010638	GO:0007155	GO:0003690	GO:0005634	GO:0009330	GO:0008284	GO:0006325	GO:0006259	GO:0003002																																	
AT3G48185	GO:0005739	GO:0006661	GO:0003674	GO:0008150																																																															
AT2G21540	GO:0008526	GO:0009908	GO:0005794	GO:0006810																																																															
AT2G03955	GO:0005576																																																																		
AT2G28450	GO:0005634	GO:0003676	GO:0000741	GO:0009560	GO:0006606																																																														
AT4G34890	GO:0000302	GO:0006145	GO:0042554	GO:0009414	GO:0004854	GO:0046110	GO:0005829																																																												
AT1G66490	GO:0003674	GO:0008150	GO:0005737																																																																
AT1G67100	GO:0009740	GO:0009739	GO:0009686																																																																
AT4G18970	GO:0005576																																																																		
AT5G52710	GO:0005634	GO:0046872																																																																	
AT5G07390	GO:0005634	GO:0031226	GO:0005509	GO:0006952	GO:0010043	GO:0005739																																																													
AT1G21323	GO:0003674	GO:0005739	GO:0008150																																																																
AT5G57535	GO:0005575	GO:0008150	GO:0003674																																																																
AT4G02990	GO:0008380	GO:0042794	GO:0042793	GO:0032502	GO:0009536	GO:0005739																																																													
AT3G60020	GO:0004842	GO:0005634																																																																	
AT2G27450	GO:0050126	GO:0006807	GO:0009446	GO:0016810																																																															
AT1G17920	GO:0010091	GO:0005634	GO:0048453	GO:0006355	GO:0000724	GO:0031507	GO:0048497	GO:0045787	GO:0003700	GO:0048451																																																									
EMB1230	GO:0008150	GO:0005575	GO:0003674																																																																
AT3G14040	GO:0005576	GO:0005975	GO:0004650																																																																
AT2G40995	GO:0005576																																																																		
AT3G53190	GO:0016829	GO:0030570	GO:0031225	GO:0005886																																																															
AT1G61110	GO:0005634	GO:0003700	GO:0007275																																																																
AT1G07120	GO:0009941	GO:0003674	GO:0009507	GO:0008150																																																															
AT4G35470	GO:0009740	GO:0005886	GO:0010162	GO:0008150	GO:0005634																																																														
AT3G18590	GO:0005507	GO:0031225	GO:0005886																																																																
AT3G09230	GO:0009751	GO:0006355	GO:0003700	GO:0005634	GO:0003677																																																														
AT5G09440	GO:0050832	GO:0016020	GO:0009506	GO:0009507	GO:0003674																																																														
AT5G17300	GO:0009734	GO:0003677	GO:0009739	GO:0048574	GO:0009733	GO:0007623	GO:0009851	GO:0010600	GO:0009737	GO:0009651	GO:0006355	GO:0009753	GO:0009723	GO:0003700	GO:0009751	GO:0005634																																																			
AT3G28216	GO:0005739																																																																		
AT2G32340	GO:0003674	GO:0008150	GO:0005886																																																																
AT1G58360	GO:0015171	GO:0005886	GO:0043090	GO:0009624	GO:0006865	GO:0015804	GO:0015175																																																												
AT4G29273	GO:0005576																																																																		
AT4G36590	GO:0003700	GO:0003677	GO:0005634	GO:0005829																																																															
AT2G36920	GO:0005634	GO:0008150	GO:0003674																																																																
AT4G33666	GO:0003674	GO:0008150																																																																	
AT2G31300	GO:0005737	GO:0000166	GO:0005885	GO:0005634	GO:0007015																																																														
AT5G54020	GO:0005634																																																																		
AT5G39660	GO:0003700	GO:0005634	GO:0005515	GO:0006355	GO:0003677																																																														
RXC1	GO:0005575	GO:0009617	GO:0003674																																																																
AT1G72040	GO:0005524	GO:0016773	GO:0019136	GO:0006139	GO:0005634																																																														
AT3G27555	GO:0006414	GO:0005575	GO:0030533																																																																
AT4G19510	GO:0006952																																																																		
AT5G52360	GO:0005634	GO:0048046	GO:0005622	GO:0005884																																																															
AT4G40010	GO:0016301	GO:0009651	GO:0005829	GO:0006970	GO:0005737	GO:0005634																																																													
AT2G16570	GO:0008152	GO:0005618	GO:0005829	GO:0009532	GO:0009560	GO:0009570	GO:0009113	GO:0009507	GO:0009536	GO:0004044																																																									
GAR3	GO:0003674	GO:0005575	GO:0009739																																																																
AT2G31460	GO:0005634																																																																		
AT1G04800	GO:0003674																																																																		
AT2G43180	GO:0009507																																																																		
AT5G11660	GO:0005575	GO:0008150																																																																	
AT2G18140	GO:0005576	GO:0004601	GO:0005618																																																																
LMS10	GO:0050832	GO:0005575	GO:0003674																																																																
AT1G55820	GO:0005634	GO:0008150	GO:0003674																																																																
AT3G24520	GO:0009407	GO:0003677	GO:0005634	GO:0003700																																																															
AT1G20650	GO:0004672	GO:0009740	GO:0010162	GO:0005886																																																															
AT1G50440	GO:0005737	GO:0008270																																																																	
AT2G31110	GO:0008150																																																																		
AT1G64720	GO:0005739	GO:0005773	GO:0008150																																																																
AT5G36950	GO:0005739	GO:0008236	GO:0006508																																																																
AT4G09450	GO:0006355	GO:0003677	GO:0003700	GO:0005634																																																															
AT3G46600	GO:0006355	GO:0005634	GO:0010200	GO:0002679	GO:0035556	GO:0003700																																																													
ADE1	GO:0009737	GO:0003674	GO:0005575																																																																
EMB3005	GO:0003674	GO:0008150	GO:0005575																																																																
AT2G03140	GO:0009507	GO:0005634	GO:0006508																																																																
AT4G24000	GO:0000271	GO:0016740	GO:0005794	GO:0016759	GO:0016757																																																														
AT3G17940	GO:0006012	GO:0042732	GO:0048046	GO:0005829	GO:0005737	GO:0004034																																																													
AT3G21860	GO:0005634	GO:0042023	GO:0006511	GO:0019005	GO:0051510	GO:0043161	GO:0043248	GO:0051788	GO:0004842	GO:0005515																																																									
AT1G07160	GO:0009507	GO:0004722																																																																	
AT5G42650	GO:0009695	GO:0000096	GO:0009535	GO:0031408	GO:0044272	GO:0009534	GO:0010287	GO:0019373	GO:0009117	GO:0009416	GO:0019288	GO:0010200	GO:0042742	GO:0009684	GO:0006612	GO:0009978	GO:0009941	GO:0016020	GO:0019825	GO:0006546	GO:0006733	GO:0009579	GO:0009611	GO:0009620	GO:0010363	GO:0009862	GO:0009595	GO:0009072	GO:0009694	GO:0050832	GO:0005739	GO:0043900	GO:0009507	GO:0006952	GO:0015994	GO:0009108	GO:0008652	GO:0006636	GO:0009106	GO:0006569	GO:0009697	GO:0010310	GO:0031348	GO:0009753	GO:0016836	GO:0019748	GO:0009867	GO:0006766	GO:0019761	GO:0000165	GO:0019216	GO:0031407															
AT2G40330	GO:0005515	GO:0008150	GO:0010029	GO:0005634																																																															
AT5G10590	GO:0008150	GO:0005634	GO:0003674																																																																
AT1G65790	GO:0006468	GO:0019199	GO:0046777	GO:0004674	GO:0005886	GO:0005634	GO:0016020	GO:0004672	GO:0016301																																																										
AT4G14040	GO:0009507	GO:0010197	GO:0008430																																																																
AT3G63000	GO:0005737	GO:0005829																																																																	
AT5G37570	GO:0005739	GO:0008150	GO:0003674																																																																
AT3G55070	GO:0008150	GO:0005829	GO:0003674	GO:0005634																																																															
AT5G59830	GO:0003674	GO:0048573	GO:0000956	GO:0010413	GO:0005634	GO:0008150	GO:0045492																																																												
AT1G54550	GO:0003674	GO:0008150	GO:0005737																																																																
AT2G14170	GO:0006979	GO:0005737	GO:0005739	GO:0004028	GO:0015996	GO:0005507																																																													
AT3G44260	GO:0005634	GO:0009693	GO:0009611	GO:0009873	GO:0000289	GO:0004540	GO:0009612	GO:0042742	GO:0002213	GO:0010228	GO:0008408	GO:0009451	GO:0010200																																																						
PDE239	GO:0005575	GO:0008150	GO:0003674																																																																
AT3G02160	GO:0005634																																																																		
AT2G18700	GO:0016757	GO:0005829	GO:0005739	GO:0005634																																																															
AT1G18060	GO:0009507	GO:0006098	GO:0010264	GO:0008150	GO:0010027																																																														
SUN7	GO:0009744	GO:0005575	GO:0009639	GO:0003674																																																															
AT4G10490	GO:0016706	GO:0019748	GO:0005737																																																																
AT3G56640	GO:0005634	GO:0009846	GO:0000145	GO:0009827	GO:0009860	GO:0005829																																																													
EMB1285	GO:0005575	GO:0008150	GO:0003674																																																																
AT1G66570	GO:0015144	GO:0005886	GO:0008506	GO:0005351	GO:0016020																																																														
AT3G20230	GO:0006354	GO:0006412	GO:0005840	GO:0003735	GO:0009507																																																														
AT4G24490	GO:0005829	GO:0046686	GO:0005737																																																																
AT4G33690	GO:0009507	GO:0005515	GO:0008150																																																																
AT1G75390	GO:0003700	GO:0006355	GO:0043565	GO:0046982	GO:0009410	GO:0005634	GO:0030968	GO:0003677	GO:0009845																																																										
AT3G56360	GO:0009536	GO:0003674	GO:0008150																																																																
AT3G48080	GO:0009697	GO:0009627	GO:0005634	GO:0004871	GO:0016298	GO:0006629	GO:0004806																																																												
AT5G66160	GO:0000306	GO:0006891	GO:0005576	GO:0006869	GO:0006886	GO:0016558	GO:0010351	GO:0008270	GO:0009750	GO:0009744	GO:0008233																																																								
AT1G58190	GO:0005576	GO:0007165																																																																	
AT1G55770	GO:0046910	GO:0005634																																																																	
AT5G17730	GO:0005524	GO:0016887	GO:0005886																																																																
AT3G46140	GO:0005739	GO:0016301																																																																	
EMB1550	GO:0003674	GO:0008150	GO:0005575																																																																
AT4G36020	GO:0009409	GO:0010501	GO:0003676	GO:0003690	GO:0032508	GO:0009631	GO:0003723	GO:0009165	GO:0009651	GO:0003697	GO:0009414																																																								
EMB51	GO:0003674	GO:0009793	GO:0005575																																																																
AT5G62710	GO:0048519	GO:0010051	GO:0004672	GO:0009887	GO:0009855	GO:0048439	GO:0005886																																																												
AT1G64880	GO:0005794	GO:0005768	GO:0005802	GO:0006412	GO:0009220	GO:0005739	GO:0005840	GO:0005622	GO:0003735																																																										
AT2G32150	GO:0016787																																																																		
AT1G61400	GO:0016301	GO:0030246	GO:0005886																																																																
AT3G47140	GO:0005634	GO:0003674	GO:0008150																																																																
AT3G11870	GO:0005576	GO:0016301																																																																	
AT5G25840	GO:0008150	GO:0005634	GO:0003674																																																																
AT1G51140	GO:0005634	GO:0010119	GO:0048573	GO:0006355	GO:0003700	GO:0003677																																																													
ALS2	GO:0005575	GO:0003674	GO:0010044																																																																
AT4G02005	GO:0005575	GO:0008150	GO:0003674																																																																
AT5G14760	GO:0008734	GO:0009435	GO:0009507	GO:0005739																																																															
AT1G36230	GO:0003674	GO:0008150	GO:0005634																																																																
AT5G54215	GO:0005576																																																																		
AT5G52830	GO:0003700	GO:0042742	GO:0006355	GO:0045892	GO:0009739	GO:0007263	GO:0005515	GO:0005634																																																											
AT4G03420	GO:0005634	GO:0003674	GO:0008150																																																																
AT2G04305	GO:0031348	GO:0030968	GO:0009863	GO:0045087	GO:0009697	GO:0005886																																																													
AT2G35450	GO:0016787	GO:0009507																																																																	
AT4G22635	GO:0006414	GO:0030533	GO:0005575																																																																
AT4G15880	GO:0009911	GO:0006406	GO:0005634	GO:0010413	GO:0008234	GO:0009909	GO:0016929	GO:0016926	GO:0006508	GO:0045492	GO:0010074																																																								
AT5G56975	GO:0030533	GO:0006414	GO:0005575																																																																
AT5G66420	GO:0009507																																																																		
AT1G68410	GO:0004722	GO:0005575																																																																	
AT3G18960	GO:0003700	GO:0006355	GO:0005634	GO:0003677																																																															
AT1G53620	GO:0071456	GO:0003674																																																																	
AT1G44750	GO:0005345	GO:0016020	GO:0009507	GO:0006863																																																															
AT4G39750	GO:0005634	GO:0003674	GO:0008150																																																																
AT5G07580	GO:0009873	GO:0003700	GO:0006355	GO:0005634	GO:0003677																																																														
AT4G21030	GO:0006355	GO:0010214	GO:2000032	GO:0043565	GO:0003700	GO:0045893	GO:0048359	GO:0003677	GO:0005634	GO:0048825																																																									
AT1G72680	GO:0009809	GO:0034976	GO:0005737	GO:0046482	GO:0009627	GO:0005829	GO:0006635																																																												
AT4G04830	GO:0005829	GO:0009507	GO:0019344																																																																
AT2G35350	GO:0004722	GO:0005886	GO:0018377	GO:0010074	GO:0006355	GO:0018345	GO:0009826	GO:0005543	GO:0005634	GO:0009933																																																									
AT5G29231	GO:0003674	GO:0005575	GO:0008150																																																																
AT5G10660	GO:0008150	GO:0003674	GO:0009860	GO:0005634	GO:0009827	GO:0048868																																																													
AT5G49210	GO:0009507	GO:0008150	GO:0003674																																																																
AT5G12323	GO:0005575	GO:0008150	GO:0003674																																																																
AT3G07880	GO:0005094	GO:0005515	GO:0005737	GO:0007015	GO:0009932	GO:0010053																																																													
AT4G29150	GO:0005516																																																																		
AT5G28400	GO:0008150	GO:0005634	GO:0003674																																																																
AT4G23780	GO:0008150	GO:0003674	GO:0005634																																																																
AT3G16030	GO:0016301	GO:0005886	GO:0045087	GO:0009620	GO:0030246																																																														
AT5G56450	GO:0006839	GO:0005739	GO:0005743	GO:0048653	GO:0005347	GO:0006810																																																													
AT1G16160	GO:0006468	GO:0016301	GO:0005634																																																																
AT5G01732	GO:0003674	GO:0008150	GO:0005575																																																																
AT2G25735	GO:0005886	GO:0002679	GO:0035556	GO:0050832	GO:0005739	GO:0008150	GO:0002237	GO:0003674	GO:0009611	GO:0030968	GO:0010200	GO:0006979																																																							
AT5G57800	GO:0006723	GO:0043447	GO:0048235	GO:0042335	GO:0000038	GO:0010025	GO:0005886	GO:0016020	GO:0003824																																																										
AT1G70260	GO:0016020																																																																		
AT1G68907	GO:0005576																																																																		
AT5G20950	GO:0034976	GO:0005618	GO:0016020	GO:0009506	GO:0009627	GO:0005576	GO:0005975	GO:0009505	GO:0004553																																																										
AT4G36280	GO:0005524	GO:0005634																																																																	
AT5G02035	GO:0016036																																																																		
AT5G19640	GO:0005886	GO:0016020	GO:0006857	GO:0005215																																																															
AT5G36940	GO:0006569	GO:0009684	GO:0070838	GO:0030003																																																															
AT5G01140	GO:0003674	GO:0008150	GO:0005575																																																																
AT1G30400	GO:0009407	GO:0000325	GO:0005774	GO:0005773	GO:0005515	GO:0008559	GO:0046685	GO:0071992	GO:0015700	GO:1902417	GO:0015446	GO:1902418	GO:0005634	GO:0009506	GO:0042626																																																				
AT3G02670	GO:0003674																																																																		
AT4G05470	GO:0004842	GO:0006511	GO:0005634																																																																
AT5G19910	GO:0005634	GO:0016592																																																																	
AT5G26040	GO:0004407	GO:0005634																																																																	
AT2G43940	GO:0005737	GO:0008168	GO:0018708	GO:0009941	GO:0009507																																																														
AT4G35570	GO:0005829	GO:0030527	GO:0003677	GO:0005634	GO:0006333	GO:0005737	GO:0003682	GO:0003700	GO:0000785																																																										
AT2G37400	GO:0009536	GO:0009543	GO:0009941	GO:0009507	GO:0006626	GO:0008150																																																													
AT2G15020	GO:0010264	GO:0003674	GO:0005575	GO:0008150																																																															
AT3G52280	GO:0009507	GO:0005634	GO:0006338	GO:0004402	GO:0003677																																																														
EMB1982	GO:0008150	GO:0003674	GO:0005575																																																																
AT4G03135	GO:0006414	GO:0030533	GO:0005575																																																																
AT5G39940	GO:0042744	GO:0005575																																																																	
AT1G28140	GO:0009507	GO:0003674	GO:0008150																																																																
AT1G53530	GO:0005739	GO:0006508	GO:0005886	GO:0008233	GO:0016020																																																														
AT3G28150	GO:0010411	GO:0005794																																																																	
AT1G77580	GO:0005737																																																																		
AT3G48880	GO:0008150	GO:0003674	GO:0005634																																																																
AT2G30480	GO:0008150	GO:0009408	GO:0006457	GO:0005634	GO:0042542	GO:0003674	GO:0005739	GO:0009644																																																											
AT5G09360	GO:0005576																																																																		
AT3G51570	GO:0005737	GO:0006952	GO:0016020																																																																
AT1G53180	GO:0003674	GO:0008150	GO:0005634																																																																
AT4G26180	GO:0005743	GO:0005739	GO:0006839	GO:0015228	GO:0006810	GO:0005215																																																													
AT5G40910	GO:0006952																																																																		
AT1G55928	GO:0003674	GO:0005634	GO:0008150																																																																
AT4G01671	GO:0005739																																																																		
ATCG01200	GO:0009507	GO:0030533	GO:0006414																																																																
AT5G27380	GO:0004363	GO:0009407	GO:0009507	GO:0009723	GO:0005829	GO:0006750	GO:0009753																																																												
AT5G52010	GO:0003700	GO:0009507	GO:0003676	GO:0006355	GO:0008270																																																														
AT2G47870	GO:0005737																																																																		
AT1G05615	GO:0005634																																																																		
AT3G47490	GO:0004519	GO:0003676	GO:0005634																																																																
AT1G66580	GO:0005774	GO:0022626	GO:0005773	GO:0022625	GO:0032502	GO:0005840	GO:0005634	GO:0005737	GO:0006412	GO:0003735	GO:0010224																																																								
AT3G10640	GO:0009863	GO:0050832	GO:0030968	GO:0009867	GO:0005634	GO:0006612	GO:0016192	GO:0035556	GO:0009738	GO:0010363	GO:0010200	GO:0009723	GO:0005737																																																						
AT5G63560	GO:0090430	GO:0016740	GO:0090431	GO:0005737																																																															
AT5G01770	GO:0016049	GO:0000166	GO:0080008																																																																
AT1G25180	GO:0008150	GO:0005634	GO:0003674																																																																
AT1G23770	GO:0008150	GO:0003674	GO:0005634																																																																
AT1G48260	GO:0016301	GO:0005886																																																																	
AT5G06370	GO:0009755	GO:0006635	GO:0007165	GO:0008150																																																															
EMB2302	GO:0003674	GO:0008150	GO:0005575																																																																
AT1G75600	GO:0003677	GO:0005634																																																																	
AT2G05755	GO:0016020	GO:0046520	GO:0016126																																																																
AT5G25585	GO:0006414	GO:0030533	GO:0005575																																																																
AT1G57150	GO:0006414	GO:0005575	GO:0030533																																																																
AT2G25760	GO:0005634	GO:0016301	GO:0005886																																																																
AT3G28500	GO:0022626	GO:0006414	GO:0005737	GO:0005886	GO:0005829	GO:0003735	GO:0005840																																																												
AT3G53890	GO:0006414	GO:0000447	GO:0003735	GO:0022627	GO:0022626	GO:0000461	GO:0006412	GO:0042274	GO:0042254	GO:0005737	GO:0005840																																																								
AT2G30730	GO:0016301																																																																		
AT4G08867	GO:0005634																																																																		
AT5G19900	GO:0003674	GO:0005634	GO:0008150																																																																
AT4G09860	GO:0003674	GO:0005739	GO:0008150																																																																
AT1G73470	GO:0009507	GO:0008150	GO:0003674																																																																
AT1G17210	GO:0006635	GO:0005829	GO:0016558	GO:0009524	GO:0005634																																																														
AT1G57420	GO:0006414	GO:0030533	GO:0005575																																																																
AT2G05100	GO:0010287	GO:0009535	GO:0010218	GO:0009507	GO:0016168	GO:0009941	GO:0016020	GO:0015979	GO:0030076	GO:0009579	GO:0009637	GO:0010114																																																							
AT1G71050	GO:0005634	GO:0046872																																																																	
AT1G22403	GO:0003674	GO:0008150	GO:0005575																																																																
AT3G21870	GO:0004693	GO:0010440	GO:0005634	GO:0005515	GO:0051726																																																														
AT5G25880	GO:0004470	GO:0009860	GO:0005829	GO:0010498	GO:0009507	GO:0006108	GO:0006094	GO:0009827	GO:0051260	GO:0007010	GO:0016652	GO:0004473																																																							
AT4G12360	GO:0009507	GO:0006869	GO:0031225	GO:0008289																																																															
AT2G02960	GO:0005634	GO:0008270																																																																	
AT2G40010	GO:0006412	GO:0001510	GO:0005515	GO:0022626	GO:0005840	GO:0003735	GO:0006414	GO:0005737																																																											
AT3G14580	GO:0003674	GO:0008150	GO:0005739																																																																
AT5G43110	GO:0005737	GO:0005634	GO:0003723																																																																
AT4G34272	GO:0008150	GO:0005575	GO:0003674																																																																
AT2G13680	GO:0009860	GO:0009556	GO:0006075	GO:0009846	GO:0000148	GO:0080092	GO:0005886	GO:0010208	GO:0010584	GO:0009827	GO:0003843																																																								
AT3G62250	GO:0022627	GO:0042787	GO:0005794																																																																
AT1G57090	GO:0006414	GO:0030533	GO:0005575																																																																
AT1G12210	GO:0006499	GO:0009617	GO:0006952	GO:0005575																																																															
AT2G48030	GO:0016787	GO:0005634																																																																	
AT5G10090	GO:0008150	GO:0005634																																																																	
AT5G37590	GO:0008150	GO:0009507																																																																	
AT1G01750	GO:0005634	GO:0010054	GO:0005622																																																																
AT5G22720	GO:0005634																																																																		
AT5G06680	GO:0015631	GO:0009898	GO:0000930	GO:0005635	GO:0007020																																																														
AT5G27807	GO:0045892	GO:0048451	GO:0000900	GO:0035195	GO:0005575	GO:0048835	GO:0010150																																																												
EMB1921	GO:0003674	GO:0005575	GO:0008150																																																																
AT3G45160	GO:0019761	GO:0008150	GO:0003674																																																																
EMB1821	GO:0005575	GO:0003674	GO:0008150																																																																
AT2G17280	GO:0005829	GO:0003824	GO:0005737	GO:0008152																																																															
AT4G38060	GO:0008150	GO:0003674	GO:0005739	GO:0009507																																																															
AT4G21240	GO:0003674	GO:0005634	GO:0008150																																																																
AT5G01890	GO:0007169	GO:0006468	GO:0005524	GO:0002237	GO:0004674	GO:0005886	GO:0010075	GO:0048443	GO:0016301	GO:0007165	GO:0010103																																																								
AT2G47640	GO:0005730	GO:0005829	GO:0005732	GO:0005634	GO:0001510	GO:0003674																																																													
AT4G28830	GO:0005737																																																																		
AT1G52000	GO:0005575																																																																		
AT1G18450	GO:0048235	GO:0010182	GO:0006312	GO:0019915	GO:0016567	GO:0009845	GO:0006325	GO:0016572	GO:0009855	GO:0050826	GO:0006346	GO:0010267	GO:0035196	GO:0010228	GO:0009616	GO:0007131	GO:0006306	GO:0010638	GO:0010090	GO:0005737	GO:0005730	GO:0006342	GO:0033044	GO:0048574	GO:0016246	GO:0007267	GO:0009560	GO:0009640	GO:0009933	GO:0051567	GO:0009793	GO:0009909	GO:0031048	GO:0048573	GO:0010014	GO:0010162	GO:0010073	GO:0000003	GO:0005200	GO:0010050	GO:0000398	GO:0005634																									
AT5G56620	GO:0005634	GO:0003700	GO:0007275																																																																
AT3G19100	GO:0005509	GO:0004723	GO:0005886	GO:0016301																																																															
AT2G35080	GO:0006863																																																																		
AT5G10840	GO:0006499	GO:0005768	GO:0016021	GO:0009505	GO:0005794	GO:0005774	GO:0005802	GO:0005739																																																											
AT5G02811	GO:0008150	GO:0003674	GO:0005739																																																																
AT1G35910	GO:0005992	GO:0005737	GO:0004805																																																																
AT2G36610	GO:0003677	GO:0006355	GO:0005634	GO:0003700																																																															
AT3G27700	GO:0006355	GO:0005634	GO:0008150	GO:0003723																																																															
ATCG00570	GO:0010207	GO:0009535	GO:0009507	GO:0006354	GO:0015979	GO:0005739	GO:0006091																																																												
AT4G32450	GO:0005739	GO:0008150																																																																	
AT3G16000	GO:0009535	GO:0019252	GO:0019288	GO:0009902	GO:0005982	GO:0019760	GO:0042646	GO:0000272	GO:0003677	GO:0010027	GO:0034660	GO:0005634	GO:0009664	GO:0009507	GO:0006655	GO:0010075	GO:0009534	GO:0000023	GO:0006098																																																
AT3G18310	GO:0005634	GO:0008150																																																																	
EMB2983	GO:0008150	GO:0003674	GO:0005575																																																																
AT3G62200	GO:0005634																																																																		
AT2G43290	GO:0005509	GO:0005576	GO:0008150																																																																
AT1G23080	GO:0007389	GO:0008361	GO:0005215	GO:0005886	GO:0071555	GO:0010015	GO:0016020	GO:0048364	GO:0009926	GO:0009932	GO:0040007	GO:0009506	GO:0048767	GO:0010583	GO:0000271	GO:0009825	GO:0010329	GO:0009942	GO:0043481	GO:0009672	GO:0010817																																														
AT2G44140	GO:0006914	GO:0008233	GO:0009507																																																																
AT1G59650	GO:0005886	GO:0005634	GO:0003674																																																																
AT1G58225	GO:0008150	GO:0003674	GO:0005739																																																																
AT4G12280	GO:0005507	GO:0005634																																																																	
AT4G26040	GO:0003674	GO:0048446	GO:0005739	GO:0008150																																																															
AT5G50500	GO:0003674	GO:0005739	GO:0008150																																																																
AT5G55820	GO:0005737	GO:0016570	GO:0006306	GO:0051567	GO:0048453	GO:0006342	GO:0010389	GO:0006270	GO:0048316	GO:0006275	GO:0031047	GO:0048449	GO:0009553	GO:0000226	GO:0009957	GO:0000911	GO:0009909	GO:0048451	GO:0003674	GO:0051726																																															
AT3G04690	GO:0009860	GO:0090404	GO:0016324	GO:0009827	GO:0016301	GO:0005886	GO:0051510																																																												
AT5G03400	GO:0008150	GO:0005634	GO:0003674																																																																
AT4G16590	GO:0016757	GO:0008150	GO:0016759	GO:0005794	GO:0046527																																																														
AT3G12180	GO:0016020	GO:0006891	GO:0003674																																																																
AT1G03970	GO:0043565	GO:0003677	GO:0003700	GO:0009507	GO:0005634																																																														
AT1G48010	GO:0046910	GO:0005737																																																																	
EMB2175	GO:0003674	GO:0005575	GO:0008150																																																																
AT5G41265	GO:0005575	GO:0030533	GO:0006414																																																																
AT2G42890	GO:0005634	GO:0003723	GO:0045836	GO:0045927																																																															
ATCG00840	GO:0009570	GO:0009941	GO:0009507	GO:0000311	GO:0006412	GO:0003735																																																													
AT4G30820	GO:0005515	GO:0005634																																																																	
AT1G76620	GO:0008150	GO:0003674																																																																	
AT3G04210	GO:0009627	GO:0005737	GO:0006952	GO:0031347																																																															
AT1G80530	GO:0080167	GO:0003674	GO:0005634																																																																
AT4G04110	GO:0006952	GO:0005737																																																																	
AT3G09190	GO:0048573	GO:0005886																																																																	
AT4G16451	GO:0003674	GO:0005575	GO:0008150																																																																
AT3G55660	GO:0005634	GO:0005089																																																																	
AT1G72830	GO:0045892	GO:0005634	GO:0016602	GO:0006355	GO:0003700																																																														
AT5G19490	GO:0005634	GO:0008150	GO:0016114																																																																
AT2G34250	GO:0009306	GO:0043090	GO:0009651	GO:0006499	GO:0015450	GO:0016020	GO:0006007	GO:0006098	GO:0006888																																																										
AT2G13290	GO:0016757	GO:0008375	GO:0005794																																																																
AT4G24540	GO:0045893	GO:0046982	GO:0043565	GO:0005515	GO:0042803	GO:0010220	GO:0048438	GO:0010076	GO:0005634	GO:0000060	GO:0005737	GO:0048510	GO:0003700	GO:0010077	GO:0048481	GO:0009739	GO:0010582																																																		
AT5G39370	GO:0030246																																																																		
AT5G56310	GO:0003674	GO:0005739	GO:0008150																																																																
AT5G48290	GO:0005634	GO:0046872																																																																	
ATCG01170	GO:0000311	GO:0043043	GO:0003674																																																																
PDE271	GO:0003674	GO:0008150	GO:0005575																																																																
AT4G18020	GO:0005515	GO:0007623	GO:0005634	GO:0009736	GO:0003700	GO:0000156																																																													
AT3G44170	GO:0008150	GO:0005576	GO:0003674																																																																
AT4G13660	GO:0009805	GO:0010106	GO:0010283	GO:0010167	GO:0009611	GO:0009506	GO:0015706	GO:0005737	GO:0009807	GO:0009963	GO:0006826																																																								
AT4G39615	GO:0030533	GO:0006414	GO:0005575																																																																
EMB1632	GO:0003674	GO:0008150	GO:0005575																																																																
AT5G41550	GO:0006952																																																																		
AT3G26560	GO:0005739	GO:0005634	GO:0003723	GO:0005829	GO:0000226	GO:0006486	GO:0000911	GO:0005524	GO:0004004	GO:0009506																																																									
AT3G07340	GO:0003700	GO:0006355	GO:0003677	GO:0005634																																																															
AT5G45830	GO:0009738	GO:0010162	GO:0010182	GO:2000033	GO:0005634																																																														
AT2G19470	GO:0016301	GO:0005737	GO:0006468																																																																
SFO1	GO:0016567	GO:0004842	GO:0005575	GO:0009620																																																															
AT4G04680	GO:0005634	GO:0008150																																																																	
AT1G06040	GO:0005515	GO:0009737	GO:0003700	GO:0003677	GO:0006096	GO:0007030	GO:0006972	GO:0080167	GO:0005634	GO:0046686	GO:0009651	GO:0009416	GO:0006833	GO:0009266	GO:0008270	GO:0009640																																																			
AT3G25030	GO:0005516	GO:0005634	GO:0008270																																																																
AT4G13300	GO:0016106	GO:0045338	GO:0009611	GO:0009507	GO:0009975																																																														
AT3G23030	GO:0005634	GO:0003700	GO:0005515	GO:0009733	GO:0010583																																																														
AT5G38140	GO:0005634	GO:0006355	GO:0003677	GO:0003700																																																															
AT4G17360	GO:0009853	GO:0008864	GO:0000023	GO:0043085	GO:0005739	GO:0019252	GO:0016742	GO:0009058	GO:0009152	GO:0046653																																																									
EMB2682	GO:0003674	GO:0005575	GO:0008150																																																																
AT5G28090	GO:0005575	GO:0008150	GO:0003674																																																																
CUS1	GO:0046688	GO:0003674	GO:0005575																																																																
AT5G18410	GO:0005737	GO:0006342	GO:0016572	GO:0005515	GO:0051225	GO:0009860	GO:0051567	GO:0010090	GO:0031209	GO:0045010	GO:0000226	GO:0007020	GO:0051258	GO:0030036	GO:0009965																																																				
AT4G14630	GO:0009651	GO:0005886	GO:0000325	GO:0000041	GO:0005576																																																														
AT1G53920	GO:0016298	GO:0005576	GO:0015824	GO:0006865																																																															
AT3G11920	GO:0048653	GO:0005634																																																																	
AT1G31070	GO:0006047	GO:0019276	GO:0052630	GO:0005737	GO:0003977	GO:0005829	GO:0005886																																																												
AT5G56865	GO:0005739																																																																		
AT2G45940	GO:0003674	GO:0008150	GO:0005739																																																																
EMB2964	GO:0005575	GO:0008150	GO:0003674																																																																
AT5G49910	GO:0006457	GO:0009532	GO:0009408	GO:0009570	GO:0045036	GO:0042542	GO:0009941	GO:0034976	GO:0009644	GO:0009579	GO:0009507	GO:0005515	GO:0048046	GO:0046686																																																					
AT4G28130	GO:0007205	GO:0004143	GO:0009507																																																																
AT4G30760	GO:0005634																																																																		
AT3G51460	GO:0048768	GO:0090404	GO:0005739	GO:0031520	GO:0009506	GO:0046855	GO:0009611	GO:0043812	GO:0032957	GO:0005783	GO:0042732	GO:0005886	GO:0004439																																																						
AT5G22000	GO:0051603	GO:0016558	GO:0005634	GO:0006914	GO:0006635	GO:0009697	GO:0007165	GO:0044265	GO:0009627	GO:0005886	GO:0051726	GO:0009755	GO:0009561	GO:0008270	GO:0055046																																																				
AT5G35970	GO:0009941	GO:0015996	GO:0009507	GO:0003677	GO:0009570																																																														
AT5G67520	GO:0000103	GO:0005524	GO:0016301	GO:0009536	GO:0009507	GO:0016772	GO:0048232																																																												
AT5G34869	GO:0005739																																																																		
AT3G07273	GO:0005576																																																																		
AT2G48110	GO:0009698	GO:2000762	GO:0016020																																																																
AT3G04560	GO:0008150	GO:0003674	GO:0009507																																																																
AT1G57040	GO:0030533	GO:0006414																																																																	
AT1G11630	GO:0005739	GO:0008150																																																																	
AT5G51380	GO:0005634	GO:0008150	GO:0003674																																																																
AT5G38344	GO:0009507																																																																		
AT4G39865	GO:0006414	GO:0005575	GO:0030533																																																																
AT3G10670	GO:0042793	GO:0019344	GO:0016226	GO:0006364	GO:0010027	GO:0009570	GO:0045893	GO:0009684	GO:0006569	GO:0009507	GO:0009793	GO:0009073	GO:0035304	GO:0034660	GO:0005515	GO:0009902	GO:0019761	GO:0010207	GO:0005215	GO:0010228	GO:0048481	GO:0042626																																													
AT5G20460	GO:0003674	GO:0008150																																																																	
AT1G66180	GO:0005794	GO:0033591	GO:0052546	GO:0005576	GO:0052541	GO:0006508	GO:0009416	GO:0016126																																																											
AT5G45307	GO:0035195	GO:0005575	GO:0003674																																																																
AT2G22680	GO:0009690	GO:0005576	GO:0016132	GO:0009062	GO:0008270	GO:0004842																																																													
AT3G18980	GO:0005737	GO:0003674	GO:0008150	GO:0005515																																																															
AT1G75620	GO:0003674	GO:0008150	GO:0010413	GO:0005576	GO:0045492																																																														
AT4G29900	GO:0005886	GO:0005388	GO:0006816	GO:0006882	GO:0005516	GO:0009506	GO:0009624	GO:0048281	GO:0048367																																																										
AT4G16670	GO:0007165	GO:0005634	GO:0035091																																																																
AT4G02040	GO:0008150	GO:0003674	GO:0005739																																																																
AT4G01020	GO:0004386	GO:0005524	GO:0003676																																																																
AT3G18320	GO:0003674	GO:0008150	GO:0005737																																																																
EMB1488	GO:0003674	GO:0008150	GO:0005575																																																																
BGL	GO:0003674	GO:0005575	GO:0008150																																																																
AT5G51120	GO:0009640	GO:0003723	GO:0010388	GO:0006396	GO:0006606	GO:0005515	GO:0000278	GO:0005829	GO:0008143																																																										
AT3G62180	GO:0009507	GO:0046910																																																																	
AT1G04180	GO:0004497																																																																		
AT3G43722	GO:0008150	GO:0005739	GO:0003674																																																																
AT1G07030	GO:0005743	GO:0005739	GO:0015824	GO:0006839	GO:0006810																																																														
AT2G21890	GO:0005737	GO:0009809	GO:0045551																																																																
AT2G16505	GO:0005576																																																																		
AT1G10480	GO:0010026	GO:0003676	GO:0009740	GO:0003700	GO:0006355	GO:0048510	GO:0005634	GO:0044036	GO:0009736	GO:0008270	GO:0010089																																																								
AT1G69960	GO:0005737	GO:0004722	GO:2000012																																																																
AT5G27715	GO:0030533	GO:0006414	GO:0005575																																																																
AT5G08390	GO:0016926	GO:0010090	GO:0044036	GO:0045010	GO:0080008	GO:0007155	GO:0042546	GO:0050665	GO:0005737	GO:0010228																																																									
AT1G14460	GO:0005886	GO:0005634																																																																	
AT5G05640	GO:0008150	GO:0016020	GO:0003674																																																																
AT3G20010	GO:0006306	GO:0006346	GO:0016246	GO:0009616	GO:0008270	GO:0007267	GO:0009855	GO:0031047	GO:0004386	GO:0010267	GO:0005524	GO:0003677	GO:0010014	GO:0010050	GO:0045787	GO:0031507	GO:0005634	GO:0035196	GO:0010073																																																
AT4G26910	GO:0005739	GO:0034976	GO:0016746	GO:0009627	GO:0016020	GO:0008152	GO:0008270																																																												
AT5G51840	GO:0008150	GO:0003674	GO:0005575																																																																
AT5G53620	GO:0009507	GO:0005829	GO:0008150																																																																
AT5G03905	GO:0019243	GO:0005739																																																																	
AT1G03490	GO:0003700	GO:0007275																																																																	
EMB1521	GO:0005575	GO:0003674	GO:0008150																																																																
AT5G05560	GO:0006302	GO:0007276	GO:0007129	GO:0009553	GO:0051302	GO:0051510	GO:0032875	GO:0000151	GO:0042138	GO:0007062	GO:0051788	GO:0043161	GO:0007131	GO:0045132	GO:0043248	GO:0006511	GO:0042023	GO:0010252	GO:0005634	GO:0006312	GO:0004842	GO:0048481	GO:0009793																																												
AT3G09590	GO:0008150	GO:0003674	GO:0005576																																																																
AT3G20550	GO:0010267	GO:0010182	GO:0035196	GO:0006342	GO:0006306	GO:0030422	GO:0010048	GO:0000956	GO:0031047	GO:0009616	GO:0010162	GO:0009933	GO:0005634	GO:0016569	GO:0048638	GO:0007267	GO:0000398	GO:0009640	GO:0050826	GO:0019915	GO:0009909	GO:0006355	GO:0016567	GO:0045893	GO:0003723	GO:0008284	GO:0043687	GO:0009845	GO:0048573	GO:0003674	GO:0010228	GO:0005829	GO:0005515	GO:0009793	GO:0009507	GO:0008283																															
AT4G39540	GO:0019632	GO:0009073	GO:0004765	GO:0009507																																																															
AT2G13980	GO:0005634	GO:0008150																																																																	
AT1G20850	GO:0006508	GO:0010623	GO:0010075	GO:0005618	GO:0009507	GO:0008234	GO:0008233																																																												
AT3G21170	GO:0008150	GO:0005737	GO:0003674																																																																
AT3G49720	GO:0005886	GO:0009535	GO:0005768	GO:0005774	GO:0003674	GO:0016020	GO:0005794	GO:0005802	GO:0008150																																																										
AT1G25097	GO:0005575	GO:0008150	GO:0003674																																																																
AT3G18650	GO:0003700	GO:0005634	GO:0006355																																																																
AT1G01183	GO:0035195	GO:0005575	GO:0003674																																																																
AT3G13880	GO:0005739	GO:0008150																																																																	
AT5G07572	GO:0008150	GO:0003674	GO:0005575																																																																
AT3G05220	GO:0009506																																																																		
AT3G11405	GO:0003674	GO:0005634	GO:0008150																																																																
AT5G01380	GO:0006355	GO:0010583	GO:0005634	GO:0003700	GO:0043565	GO:0009407	GO:0042802	GO:0005515																																																											
AT1G34070	GO:0008150	GO:0003674	GO:0005575																																																																
AT4G28362	GO:0030533	GO:0006414	GO:0005575																																																																
AT1G26180	GO:0009507																																																																		
AT1G24150	GO:0030041	GO:0009697	GO:0005515	GO:0003779	GO:0005886	GO:0009627	GO:0005911																																																												
AT1G61270	GO:0005886	GO:0015171	GO:0006865	GO:0016020																																																															
AT2G31141	GO:0005739																																																																		
AT3G09505	GO:0030533	GO:0006414	GO:0005575																																																																
AT5G51770	GO:0016301	GO:0009627	GO:0034976	GO:0005886																																																															
AT2G34202	GO:0035195	GO:0016036																																																																	
AT4G20630	GO:0003674	GO:0008150	GO:0005576																																																																
EMB1633	GO:0005575	GO:0003674	GO:0008150																																																																
AT1G70600	GO:0005829	GO:0009506	GO:0005737	GO:0022625	GO:0022626	GO:0006412	GO:0016020	GO:0003735	GO:0005840																																																										
AT3G17675	GO:0005886																																																																		
AT3G52450	GO:0016567	GO:0006865	GO:0005737	GO:0015824	GO:0004842	GO:0005829	GO:0002679	GO:0010200	GO:0051865	GO:0009414	GO:0006952																																																								
AT1G14450	GO:0031966	GO:0006511	GO:0051788	GO:0080129	GO:0009853	GO:0045271	GO:0005739																																																												
AT2G24735	GO:0003674	GO:0005575	GO:0008150																																																																
AT3G04410	GO:0006355	GO:0005634	GO:0003700																																																																
AT1G69690	GO:0000165	GO:0045893	GO:0009862	GO:0042023	GO:0005515	GO:0010363	GO:0006612	GO:0006355	GO:0003700	GO:0009867	GO:0009735	GO:0010310	GO:0035304	GO:0007623	GO:0010229	GO:0031348	GO:0009617	GO:0008283	GO:0030154	GO:0005634	GO:0009965																																														
AT2G33160	GO:0009793	GO:0080159	GO:0005576	GO:0005975	GO:0005618	GO:0010098	GO:0004650																																																												
EMB1761	GO:0003674	GO:0005575	GO:0008150																																																																
AT4G24280	GO:0009532	GO:0009409	GO:0009570	GO:0009579	GO:0048481	GO:0006457	GO:0009941	GO:0045036	GO:0009658	GO:0005739	GO:0005515	GO:0009507	GO:0005524	GO:0005634	GO:0046686																																																				
AT5G57565	GO:0009507																																																																		
AT2G30460	GO:0006863	GO:0016020	GO:0005886																																																																
AT2G22620	GO:0005576	GO:0016829																																																																	
AT1G23465	GO:0009507																																																																		
AT1G67790	GO:0003674	GO:0008150	GO:0005634																																																																
AT5G14790	GO:0008150	GO:0005575																																																																	
AT5G28410	GO:0008150	GO:0003674	GO:0009507																																																																
AT5G27290	GO:0070838	GO:0009507	GO:0030003																																																																
AT1G17560	GO:0003735	GO:0005840	GO:0006412	GO:0006354	GO:0005739	GO:0009507																																																													
AT3G49150	GO:0003674	GO:0005634																																																																	
AT2G20670	GO:0005634	GO:0009507																																																																	
AT5G58550	GO:0010364	GO:0005515																																																																	
AT1G19140	GO:0005739	GO:0003674																																																																	
AT3G45640	GO:0000169	GO:0009617	GO:0004672	GO:2000038	GO:0009867	GO:0010374	GO:0009611	GO:0005515	GO:0009862	GO:0048481	GO:0019684	GO:0009697	GO:0006355	GO:0043069	GO:0004707	GO:0042742	GO:0000165	GO:0010229	GO:0006979	GO:0050832	GO:0009409	GO:0009863	GO:0010200	GO:0006970	GO:0009738	GO:0016301	GO:0001666	GO:0006612	GO:0010310	GO:0010363	GO:0051707	GO:0043900	GO:0007165	GO:0010120	GO:0035304	GO:0009595	GO:0009814	GO:2000037	GO:0080136	GO:0031348	GO:0035556	GO:0010224	GO:0031347	GO:0005634																							
AT1G10450	GO:0006355	GO:0005634																																																																	
EMB1596	GO:0003674	GO:0005575	GO:0008150																																																																
AT4G34930	GO:0005576																																																																		
AT1G63205	GO:0005737	GO:0003674	GO:0008150																																																																
AT5G23290	GO:0016272	GO:0006457	GO:0005829	GO:0005737																																																															
AT3G48040	GO:0005886	GO:0009738	GO:0009788	GO:0009740	GO:0003924	GO:0005525	GO:0007015	GO:0010162																																																											
EMB2399	GO:0005575	GO:0008150	GO:0003674																																																																
AT5G18475	GO:0003674	GO:0008150	GO:0005739																																																																
AT5G05240	GO:0008150	GO:0005634	GO:0003674																																																																
AT3G22800	GO:0005199																																																																		
AT3G09940	GO:0009695	GO:0009738	GO:0005737	GO:0009414	GO:0009651	GO:0042538	GO:0009753	GO:0009723	GO:0042744	GO:0043903	GO:0016656	GO:0009610	GO:0009867	GO:0009611	GO:0009733	GO:0005829	GO:0007165																																																		
AT5G52580	GO:0005829	GO:0005737																																																																	
AT3G05190	GO:0009507	GO:0003824																																																																	
EMB1749	GO:0005575	GO:0003674	GO:0008150																																																																
AT4G18950	GO:0009414	GO:0006468	GO:0009867	GO:0009863	GO:0009733	GO:0006612	GO:0009738	GO:0009723	GO:0004712	GO:0005737	GO:0005634	GO:0005829	GO:0009611	GO:0010363	GO:0005886	GO:0016301	GO:0009695	GO:0010200	GO:0009753	GO:0042538	GO:0007165																																														
AT1G14800	GO:0008150	GO:0003674	GO:0005575																																																																
AT1G12060	GO:0005634																																																																		
AT1G31750	GO:0003674	GO:0005634	GO:0008150																																																																
AT5G20830	GO:0001666	GO:0006970	GO:0005829	GO:0009414	GO:0016157	GO:0009409	GO:0072708	GO:0005986	GO:0019375	GO:0009744	GO:0009862	GO:0009749	GO:0009413	GO:0010310	GO:0046686	GO:0010555	GO:0008194	GO:0009506																																																	
AT5G49640	GO:0005739	GO:0003674	GO:0008150																																																																
AT1G21866	GO:0005576																																																																		
AT4G36370	GO:0008150	GO:0005634	GO:0003674																																																																
AT2G45340	GO:0004674	GO:0006468	GO:0005524	GO:0007169	GO:0010075	GO:0005886																																																													
AT2G36835	GO:0009941	GO:0008150	GO:0003674																																																																
AT2G38823	GO:0008150	GO:0003674	GO:0005634																																																																
AT1G74310	GO:0009408	GO:0042542	GO:0005524	GO:0016887	GO:0034976	GO:0009644	GO:0009941	GO:0043335	GO:0006457	GO:0009570	GO:0010286	GO:0045727	GO:0005737	GO:0005515																																																					
AT1G76090	GO:0005783	GO:0016132	GO:0016126	GO:0003838	GO:0008757	GO:0006084																																																													
AT3G13940	GO:0005634																																																																		
AT4G31920	GO:0003700	GO:0010380	GO:0031537	GO:0000156	GO:0048831	GO:0048364	GO:0009736	GO:0005634	GO:0010029	GO:0009735	GO:0080113	GO:0080022	GO:0048367	GO:0071368	GO:0010082																																																				
AT4G10880	GO:0008150	GO:0005575	GO:0003674																																																																
AT3G12100	GO:0008324	GO:0016020	GO:0005794	GO:0006812	GO:0009624	GO:0015562	GO:0005886																																																												
MUR7	GO:0005575	GO:0019567	GO:0003674																																																																
AT5G46620	GO:0003674	GO:0008150	GO:0005575																																																																
AT2G47120	GO:0016491	GO:0005737																																																																	
AT3G23490	GO:0008824	GO:0009439	GO:0009651	GO:0042802	GO:0009440	GO:0005829																																																													
AT5G41980	GO:0005634																																																																		
AT1G22410	GO:0009611	GO:0009627	GO:0009073	GO:0034976	GO:0016020	GO:0009536	GO:0009805	GO:0009507																																																											
AT3G43940	GO:0003674	GO:0005575	GO:0008150																																																																
AT4G19829	GO:0005739	GO:0008150	GO:0003674																																																																
EMB1378	GO:0003674	GO:0008150	GO:0005575																																																																
AT1G22110	GO:0005634	GO:0009827	GO:0009860																																																																
AT1G50680	GO:0003700	GO:0005634	GO:0006355	GO:0003677																																																															
AT3G04800	GO:0005744	GO:0016114	GO:0015031	GO:0015450	GO:0005739																																																														
AT1G03780	GO:0009941	GO:0006342	GO:0051225	GO:0008017	GO:0009909	GO:0016572	GO:0051567	GO:0016458	GO:0010389	GO:0045010	GO:0034968	GO:0006306	GO:0006275	GO:0006270	GO:0042023	GO:0000280	GO:0031047	GO:0008283	GO:0005634	GO:0051258	GO:0042127	GO:0000226	GO:0005874	GO:0051726	GO:0000911																																										
AT1G11490	GO:0003676	GO:0008270	GO:0003700																																																																
AT4G17085	GO:0008150	GO:0003674																																																																	
AT3G62650	GO:0005739	GO:0016925																																																																	
AT5G23100	GO:0005634	GO:0003674	GO:0008150																																																																
AT4G00730	GO:0048765	GO:0003700	GO:0043481	GO:0042335	GO:0005634	GO:0006473	GO:0048364																																																												
EMB2136	GO:0005575	GO:0008150	GO:0003674																																																																
AT2G07827	GO:0005739	GO:0003674	GO:0008150																																																																
AT1G21990	GO:0005634	GO:0008150	GO:0003674																																																																
AT3G44800	GO:0003674	GO:0005575	GO:0008150																																																																
AT4G09620	GO:0009507																																																																		
AT4G33550	GO:0005576	GO:0008289	GO:0006869																																																																
AT1G11175	GO:0005575	GO:0003674	GO:0008150																																																																
AT3G61060	GO:0009611	GO:0030246	GO:0005634	GO:0009744	GO:0005515	GO:0009750																																																													
AT5G66570	GO:0009579	GO:0009965	GO:0048046	GO:0010310	GO:0009543	GO:0042793	GO:0006355	GO:0043900	GO:0009535	GO:0009654	GO:0019684	GO:0009409	GO:0006364	GO:0009697	GO:0055035	GO:0009814	GO:0009570	GO:0009534	GO:0006612	GO:0009902	GO:0019344	GO:0030003	GO:0035304	GO:0010205	GO:0045893	GO:0009862	GO:0010200	GO:0030095	GO:0070838	GO:0042549	GO:0009507	GO:0005515	GO:0010207	GO:0010027	GO:0009595	GO:0010242	GO:0010287	GO:0009867	GO:0050832	GO:0000165	GO:0008266	GO:0010363	GO:0009617	GO:0042742	GO:0030154	GO:0031348	GO:0031977																				
AT3G09130	GO:0008150	GO:0003674	GO:0009507																																																																
AT1G61226	GO:0005575	GO:0003674	GO:0008150																																																																
AT4G30200	GO:1900111	GO:0048587	GO:0031519	GO:0016926	GO:0005515	GO:0010090	GO:0071555	GO:0005634	GO:0009409	GO:0042802	GO:0050665	GO:0005677	GO:0045010	GO:0048765	GO:0010228	GO:0007155	GO:0009793	GO:0032922	GO:0035064	GO:0009506																																															
AT5G34882	GO:0009507																																																																		
AT4G29130	GO:0004340	GO:0012501	GO:0010255	GO:0008865	GO:0005739	GO:0005634	GO:0016020	GO:0010182	GO:0005515	GO:0008270	GO:0004396	GO:0005524	GO:0010148	GO:0005774	GO:0090332	GO:0005773	GO:0009536	GO:0019320																																																	
AT1G32950	GO:0008152	GO:0006508	GO:0004252	GO:0005618	GO:0005576																																																														
AT1G42700	GO:0005634	GO:0003674	GO:0009409																																																																
AT5G03720	GO:0003677	GO:0006355	GO:0009408	GO:0005634	GO:0010200	GO:0003700																																																													
EMB2145	GO:0008150	GO:0003674	GO:0005575																																																																
AT5G46013	GO:0009507																																																																		
AT5G55850	GO:0005886	GO:0005634	GO:0010167	GO:0048193	GO:0003674																																																														
AT3G20950	GO:0019825																																																																		
AT3G50665	GO:0030533	GO:0006414	GO:0005575																																																																
AT5G40316	GO:0005575	GO:0008150	GO:0003674																																																																
AT1G12540	GO:0003700	GO:0003677	GO:0005634																																																																
AT1G25410	GO:0045893	GO:0009824	GO:0052623	GO:0007131	GO:0009691	GO:0052622	GO:0009507																																																												
AT2G23600	GO:0080032	GO:0009696	GO:0016788	GO:0080030	GO:0005737	GO:0080031	GO:0016787																																																												
AT2G24790	GO:0005515	GO:0009637	GO:0010099	GO:0010155	GO:0010218	GO:0010161	GO:0032880	GO:0005634	GO:0003700	GO:0008270	GO:0009644	GO:0009744	GO:0010114																																																						
AT1G08830	GO:0019430	GO:0071484	GO:0071472	GO:0009651	GO:0005829	GO:0005737	GO:0035195	GO:0071280	GO:0006979	GO:0005576	GO:0006096	GO:0071457	GO:0004784	GO:0034599	GO:0046688	GO:0010193	GO:0008270	GO:0046686	GO:0071493	GO:0005634	GO:0042742	GO:0006094	GO:0010039	GO:0005515	GO:0071329	GO:0005507																																									
AT1G27920	GO:0000226	GO:0005874	GO:0009524	GO:0005819																																																															
AT2G21790	GO:0006261	GO:0046686	GO:0010498	GO:0006260	GO:0009202	GO:0005971	GO:0004748	GO:0009165	GO:0007010	GO:0006094	GO:0005737																																																								
AT5G66410	GO:0000280	GO:0000911	GO:0007000	GO:0043622	GO:0048487	GO:0005737	GO:0051211																																																												
AT5G38830	GO:0005524	GO:0006423	GO:0004817	GO:0005829	GO:0005737	GO:0046686	GO:0009507	GO:0005739																																																											
VAN6	GO:0010087	GO:0003674	GO:0005575																																																																
EMB1081	GO:0005575	GO:0008150	GO:0003674																																																																
AT3G19270	GO:0019825	GO:0010295	GO:0005576																																																																
AT4G09731	GO:0003674	GO:0008150	GO:0005575																																																																
AT3G47347	GO:0000154	GO:0003674	GO:0005732																																																																
AT4G14145	GO:0008150	GO:0003674	GO:0009507																																																																
AT2G05620	GO:0009534	GO:0071484	GO:0009535	GO:0009644	GO:0009773	GO:0009055	GO:0009637	GO:0009414	GO:0009507	GO:0010155	GO:0010117	GO:0009744	GO:0010218	GO:0010114																																																					
AT5G01120	GO:0005634																																																																		
AT5G41471	GO:0042254	GO:0003674																																																																	
AT5G47770	GO:0009698	GO:0016126	GO:0045337	GO:0005737	GO:0004337	GO:0006084	GO:0009651	GO:0030003	GO:0006816	GO:0007030	GO:0006598	GO:0042398	GO:0004161	GO:0016132	GO:0070838	GO:0005829																																																			
AT4G16270	GO:0005576	GO:0004601																																																																	
EMB1739	GO:0003674	GO:0008150	GO:0005575																																																																
AT5G03880	GO:0009535	GO:0009507	GO:0009941	GO:0035304	GO:0019684	GO:0009534																																																													
AT2G47240	GO:0004467	GO:0009627	GO:0001676	GO:0006633	GO:0010025	GO:0034976	GO:0031957	GO:0006631	GO:0010103	GO:0005634	GO:0010143	GO:0005783																																																							
AT4G26870	GO:0010014	GO:0010050	GO:0005829	GO:0006346	GO:0009506	GO:0016246	GO:0009616	GO:0006418	GO:0009944	GO:0046686	GO:0010075	GO:0005737	GO:0004815	GO:0009855																																																					
AT5G06200	GO:0005515	GO:0045492	GO:0007043	GO:0042545	GO:0042803	GO:0048226	GO:0010413																																																												
AT5G60980	GO:0009737	GO:0003723	GO:0006913																																																																
AT4G00026	GO:0005739	GO:0003674	GO:0090351																																																																
AT5G38470	GO:0009409	GO:0070628	GO:0005634	GO:0006289	GO:0007067	GO:0043130	GO:0005829	GO:0003684																																																											
AT3G61810	GO:0004553	GO:0005576																																																																	
AT4G35335	GO:0005802	GO:0016020	GO:0005768	GO:0005338	GO:0005886	GO:0005794	GO:0006007																																																												
AT3G02740	GO:0006508	GO:0031225	GO:0005886	GO:0009506																																																															
AT3G03852	GO:0006414	GO:0005575	GO:0030533																																																																
AT1G29100	GO:0005507	GO:0005737	GO:0006825																																																																
AT2G45460	GO:0005737	GO:0010048	GO:0005634	GO:0009560																																																															
AT5G65070	GO:0010048	GO:0005634	GO:0003700	GO:0009910	GO:0005886	GO:0048481																																																													
AT3G54925	GO:0005576	GO:0003674	GO:0008150																																																																
AT5G47010	GO:0000184	GO:0042742	GO:0005737	GO:0000932	GO:0010182	GO:0005515	GO:0009755	GO:0009506	GO:0016246	GO:0009744	GO:0003724	GO:0005829	GO:0048825	GO:0005886																																																					
AT3G27980	GO:0030599	GO:0009505	GO:0016020																																																																
AT3G52748	GO:0003674	GO:0008150	GO:0005575																																																																
EMB1370	GO:0005575	GO:0003674	GO:0008150																																																																
AT3G27503	GO:0005576																																																																		
AT3G02560	GO:0022627	GO:0022626	GO:0009507	GO:0032040	GO:0006412	GO:0016020	GO:0005829	GO:0030686	GO:0006364	GO:0042274	GO:0003735																																																								
AT2G37470	GO:0003677	GO:0005634																																																																	
AT1G09500	GO:0009809	GO:0004022	GO:0045551																																																																
AT2G23020	GO:0005575	GO:0006414	GO:0030533																																																																
AT3G22070	GO:0003674	GO:0008150																																																																	
AT3G60270	GO:0005886	GO:0031225	GO:0005507																																																																
AT4G23920	GO:0046983	GO:0042546	GO:0003978	GO:0005829	GO:0005886																																																														
AT4G20090	GO:0009793	GO:0005739																																																																	
AT3G19610	GO:0008150	GO:0003674																																																																	
AT3G11860	GO:0005739	GO:0008150	GO:0003674																																																																
ATCG00710	GO:0019684	GO:0009535	GO:0006091	GO:0009654	GO:0009507	GO:0006354	GO:0015979	GO:0009579	GO:0016020	GO:0010207	GO:0009769	GO:0009534																																																							
AT2G37900	GO:0005215	GO:0006857	GO:0016020	GO:0005886																																																															
EMB1757	GO:0003674	GO:0005575	GO:0008150																																																																
EMB1585	GO:0005575	GO:0008150	GO:0003674																																																																
AT1G52155	GO:0003674	GO:0008150	GO:0005739																																																																
AT2G38152	GO:0005794																																																																		
AT1G78340	GO:0005737	GO:0009407	GO:0010583	GO:0005634	GO:0004364																																																														
AT2G07040	GO:0006468	GO:0004674	GO:0080092	GO:0005886	GO:0009860	GO:0090406	GO:0009827	GO:0005524	GO:0009846	GO:0007169																																																									
AT3G24050	GO:0044212	GO:0005634	GO:0003700	GO:0007623																																																															
AT2G10950	GO:0005634	GO:0008150	GO:0003674																																																																
AT4G24830	GO:0009507	GO:0005524	GO:0006567	GO:0006526	GO:0009570	GO:0009536	GO:0004055	GO:0009165																																																											
AT1G58030	GO:0006635	GO:0048573	GO:0005773	GO:0016558	GO:0005774	GO:0016020	GO:0009705	GO:0006810																																																											
AT3G25700	GO:0005576																																																																		
AT1G10900	GO:0005634	GO:0005886	GO:0016308																																																																
AT4G12900	GO:0003824	GO:0005576																																																																	
AT2G34200	GO:0016020	GO:0008270	GO:0005794																																																																
AT2G33960	GO:0005575	GO:0030533	GO:0006414																																																																
AT5G41770	GO:0005634	GO:0005622	GO:0006396																																																																
AT4G37750	GO:0042127	GO:0006355	GO:0044036	GO:0009855	GO:0006346	GO:0003677	GO:0031047	GO:0009944	GO:0009887	GO:0003700	GO:0016246	GO:0009965	GO:0006306	GO:0010014	GO:0048439	GO:0010492	GO:0010051	GO:0010089	GO:0005634	GO:0007276	GO:0048519	GO:0010073																																													
AT1G34520	GO:0016746																																																																		
AT5G19150	GO:0009507	GO:0048573																																																																	
AT1G15710	GO:0006567	GO:0006571	GO:0004665	GO:0009507																																																															
AT5G48515	GO:0005576																																																																		
AT1G08410	GO:0005525																																																																		
AT1G12015	GO:0000154	GO:0005732	GO:0003674																																																																
AT5G39430	GO:0005739	GO:0003674																																																																	
AT1G09270	GO:0006007	GO:0006888	GO:0006499	GO:0005737	GO:0010363	GO:0005515	GO:0005829	GO:0006886	GO:0043090	GO:0043069	GO:0006612	GO:0008565	GO:0015696	GO:0015802	GO:0043269	GO:0006820	GO:0080034	GO:0030581	GO:0006862																																																
AT3G45248	GO:0005739																																																																		
EMB1893	GO:0003674	GO:0005575	GO:0008150																																																																
AT5G06530	GO:0005886	GO:0005739	GO:0042626	GO:0009414	GO:0010148																																																														
AT1G31150	GO:0007020	GO:0005634																																																																	
AT4G23960	GO:0003674	GO:0008150	GO:0005739																																																																
AT5G46330	GO:0005515	GO:0006898	GO:0004675	GO:0005524	GO:0005768	GO:0004674	GO:0016020	GO:0006468	GO:0042742	GO:0016301	GO:0007169	GO:0005886	GO:0052544	GO:0016045	GO:0010359	GO:0016310																																																			
AT3G13320	GO:0009705	GO:0043090	GO:0006888	GO:0030001	GO:0015368	GO:0015691	GO:0005773	GO:0006828	GO:0015369	GO:0010363	GO:0006816	GO:0015802	GO:0006882	GO:0009624	GO:0015696	GO:0006612	GO:0012505	GO:0006862	GO:0000041	GO:0006820	GO:0043269	GO:0043069																																													
AT5G28680	GO:0090404	GO:0051510	GO:0016301	GO:0009860	GO:0005886	GO:0016324																																																													
AT5G13320	GO:0005737																																																																		
AT5G42223	GO:0005576																																																																		
ENL5	GO:0010054	GO:0003674	GO:0005575																																																																
AT4G11150	GO:0005774	GO:0046961	GO:0005753	GO:0005773	GO:0006972	GO:0042742	GO:0009651	GO:0007030	GO:0009409	GO:0009705	GO:0009793	GO:0000325	GO:0006096	GO:0006816	GO:0015986	GO:0046686	GO:0005794	GO:0006833	GO:0009266	GO:0009735	GO:0022626	GO:0007033	GO:0009832																																												
AT3G63260	GO:0005886	GO:0016301	GO:0004712	GO:0006468	GO:0009506																																																														
AT1G47810	GO:0005634	GO:0008150	GO:0003674																																																																
AT2G22260	GO:0006281	GO:0016491	GO:0008152	GO:0005634	GO:0035514																																																														
AT1G55270	GO:0003674	GO:0005737																																																																	
AT4G25820	GO:0016798	GO:0010054	GO:0005576																																																																
AT5G41820	GO:0005886																																																																		
AT1G01960	GO:0005634	GO:0005829	GO:0009561	GO:0005086	GO:0016192	GO:0050790	GO:0005085																																																												
AT2G47420	GO:0005730	GO:0000154	GO:0001708	GO:0000179	GO:0008649	GO:0051301	GO:0005737	GO:0005634																																																											
EMB1631	GO:0003674	GO:0005575	GO:0008150																																																																
AT5G20280	GO:0005829	GO:0005634	GO:0005886	GO:0046524	GO:0009506	GO:0016757																																																													
AT1G67792	GO:0005575	GO:0003674	GO:0008150																																																																
AT3G05020	GO:0035196	GO:0000036	GO:0051607	GO:0010267	GO:0009507	GO:0005829	GO:0006633																																																												
AT3G10050	GO:0004794	GO:0006094	GO:0007010	GO:0009097	GO:0006566	GO:0010498	GO:0009507																																																												
AT5G25754	GO:0005737	GO:0008150	GO:0005886	GO:0005829	GO:0016020	GO:0009506	GO:0003674																																																												
AT1G13250	GO:0016758	GO:0047262	GO:0016051	GO:0005794	GO:0016757																																																														
AT5G48000	GO:0006826	GO:0009507	GO:0048765	GO:0005783	GO:0010167	GO:0048364	GO:0080003	GO:0048527	GO:0019825	GO:0080014	GO:0010106	GO:0009653	GO:0048869	GO:0015706	GO:0048589																																																				
AT4G10270	GO:0003674	GO:0005634	GO:0009611																																																																
AT1G02100	GO:0048573	GO:0008168	GO:0005634																																																																
AT5G24910	GO:0019825	GO:0016132																																																																	
AT1G07725	GO:0090406	GO:0006904	GO:0000145	GO:0005737																																																															
AT3G23160	GO:0008150	GO:0003674																																																																	
AT3G10450	GO:0005576	GO:0006508	GO:0004185																																																																
AT1G75420	GO:0005768	GO:0019375	GO:0005802	GO:0001666	GO:0005794	GO:0016757																																																													
AT5G19590	GO:0016558	GO:0006635	GO:0003674	GO:0008150	GO:0009507																																																														
EMB1333	GO:0003674	GO:0005575	GO:0008150																																																																
AT2G05430	GO:0005634																																																																		
AT2G30080	GO:0008324	GO:0046873	GO:0005886	GO:0006812	GO:0009624																																																														
AT5G58760	GO:0006281	GO:0080008	GO:0010224	GO:0005634	GO:0000166																																																														
AT1G48100	GO:0004650	GO:0005975	GO:0005576																																																																
ATCG00160	GO:0006091	GO:0006354	GO:0016020	GO:0015979	GO:0009570	GO:0006412	GO:0000312	GO:0009507																																																											
AT3G23220	GO:0006355	GO:0003700	GO:0009873	GO:0005634	GO:0003677																																																														
AT4G39290	GO:0003674	GO:0008150	GO:0005634																																																																
AT4G13760	GO:0005975	GO:0005576	GO:0004650																																																																
AT2G18530	GO:0016301																																																																		
AT2G04830	GO:0008150	GO:0005575	GO:0003674																																																																
AT3G57510	GO:0009830	GO:0009860	GO:0005576	GO:0004650	GO:0009901	GO:0009827	GO:0005975	GO:0010047																																																											
AT1G33930	GO:0005739	GO:0009617																																																																	
AT5G02520	GO:0007267	GO:0006346	GO:0006275	GO:0051567	GO:0048453	GO:0031048	GO:0006270	GO:0009616	GO:0051726	GO:0005634	GO:0010267	GO:0035196	GO:0003674	GO:0048451	GO:0008150																																																				
EMB2178	GO:0005575	GO:0008150	GO:0003674																																																																
AT1G60380	GO:0006355	GO:0003700	GO:0005634																																																																
AT3G03940	GO:0005634	GO:0016301																																																																	
AT4G15233	GO:0005634																																																																		
AT3G26930	GO:0003674	GO:0005634	GO:0008150																																																																
AT5G50690	GO:0016491	GO:0005576																																																																	
AT1G26815	GO:0008150	GO:0005739	GO:0003674																																																																
AT1G42980	GO:0003779																																																																		
AT2G23370	GO:0005739	GO:0008150	GO:0003674																																																																
AT1G35470	GO:0003674	GO:0005634	GO:0005737	GO:0008150																																																															
AT1G15900	GO:0003674	GO:0008150	GO:0005739																																																																
AT3G16890	GO:0005739	GO:0006979	GO:0042775	GO:0009737	GO:0009651																																																														
AT3G29690	GO:0005575																																																																		
AT5G53390	GO:0048446	GO:0005886	GO:0005634																																																																
AT5G53710	GO:0008150	GO:0003674																																																																	
AT5G20940	GO:0005975	GO:0005576	GO:0004553																																																																
AT5G22670	GO:0005634	GO:0008150	GO:0003674																																																																
AT5G14565	GO:0009651	GO:0042742	GO:0010193	GO:0046688	GO:0016036																																																														
AT4G25707	GO:0003674	GO:0008150	GO:0005634																																																																
AT2G36130	GO:0006457	GO:0003755	GO:0005829	GO:0005737																																																															
EMB2366	GO:0003674	GO:0005575	GO:0008150																																																																
AT3G60560	GO:0008150	GO:0005739	GO:0003674																																																																
AT2G17620	GO:0051567	GO:0008283	GO:0006260	GO:0006306	GO:0016538	GO:0051726	GO:0005634	GO:0010440																																																											
AT1G51880	GO:0005576	GO:0016301																																																																	
AT2G24260	GO:0006355	GO:0003700	GO:0003677	GO:0080147	GO:0005634																																																														
AT3G43570	GO:0016298	GO:0005576																																																																	
AT5G23240	GO:0009507	GO:0006457																																																																	
AT1G32415	GO:0003674	GO:0008150	GO:0005739																																																																
AT2G07764	GO:0030533	GO:0005575	GO:0006414																																																																
AT4G17060	GO:0005634	GO:0005773	GO:0005515																																																																
AT4G15415	GO:0008601	GO:0031348	GO:0008266	GO:0006555	GO:0010090	GO:0005634	GO:0007165	GO:0000159	GO:0090342																																																										
PDE134	GO:0008150	GO:0003674	GO:0005575																																																																
AT1G12890	GO:0006355	GO:0003700	GO:0005634	GO:0003677																																																															
EMB2199	GO:0005575	GO:0003674	GO:0008150																																																																
AT3G54820	GO:0006833	GO:0015250	GO:0006826	GO:0005515	GO:0005886	GO:0016020	GO:0006810	GO:0010106																																																											
AT1G51260	GO:0003841	GO:0009507	GO:0006655	GO:0008152																																																															
AT5G45370	GO:0016020																																																																		
AT2G03150	GO:0009630	GO:0048193	GO:0030244	GO:0009793	GO:0005829	GO:0005737																																																													
AT1G78140	GO:0010287	GO:0009507																																																																	
AT3G14660	GO:0019825																																																																		
AT5G41540	GO:0005737	GO:0006952																																																																	
EMB54	GO:0009793	GO:0005575	GO:0003674																																																																
AT3G01185	GO:0008150	GO:0005576	GO:0003674																																																																
AT4G25910	GO:0016226	GO:0009570	GO:0005198	GO:0009658	GO:0009507																																																														
EMB2312	GO:0008150	GO:0003674	GO:0005575																																																																
AT3G06470	GO:0003674	GO:0046520	GO:0008150	GO:0016021	GO:0016126																																																														
AT5G24190	GO:0005575																																																																		
AT1G68300	GO:0005737	GO:0002238																																																																	
AT3G56290	GO:0045893	GO:0003674	GO:0009658	GO:0010264	GO:0005739																																																														
AT4G16940	GO:0006952	GO:0005737	GO:0005739																																																																
AT4G15240	GO:0016757	GO:0008150	GO:0005794																																																																
AT1G75940	GO:0016020	GO:0005788	GO:0019953	GO:0004553	GO:0010584																																																														
OLD2	GO:0003674	GO:0005575	GO:0009723																																																																
AT5G54820	GO:0005634																																																																		
AT5G37960	GO:0005575																																																																		
AT4G31620	GO:0003677	GO:0006355	GO:0005634	GO:0003700																																																															
AT4G39770	GO:0005737	GO:0005992	GO:0004805																																																																
DED	GO:0005575	GO:0003674	GO:0010025	GO:0009887																																																															
AT2G26760	GO:0010440	GO:0051726	GO:0005515	GO:0005634	GO:0016538																																																														
AT1G68980	GO:0003674	GO:0008150	GO:0005739																																																																
AT3G03370	GO:0005737	GO:0008150	GO:0003674																																																																
AT1G69630	GO:0007131	GO:0042138	GO:0007059	GO:0007129	GO:0005634																																																														
AT1G21280	GO:0005634	GO:0003674	GO:0008150																																																																
AT1G20630	GO:0006995	GO:0005618	GO:0004096	GO:0009941	GO:0005634	GO:0042744	GO:0022626	GO:0005777	GO:0005739	GO:0016036	GO:0009737	GO:0009970	GO:0009416	GO:0050897	GO:0046686	GO:0042542																																																			
AT5G17450	GO:0046872	GO:0005634	GO:0030001																																																																
AT1G69520	GO:0005739																																																																		
EMB2025	GO:0003674	GO:0008150	GO:0005575																																																																
AT1G48430	GO:0006071	GO:0005737	GO:0004371																																																																
AT2G36890	GO:0009785	GO:0009737	GO:0006355	GO:0005515	GO:0003677	GO:0009739	GO:0009751	GO:0009753	GO:0005634	GO:0003700																																																									
AT5G50270	GO:0008150	GO:0005634	GO:0006863	GO:0003674																																																															
AT3G22421	GO:0005737	GO:0003674	GO:0008150																																																																
AT1G49810	GO:0006814	GO:0035725	GO:0015386	GO:0015385	GO:0005886																																																														
AT5G05340	GO:0005515	GO:0005618	GO:0004601	GO:0005794	GO:0005576	GO:0048046	GO:0005829																																																												
AT5G57810	GO:0007568																																																																		
AT3G30540	GO:0005576	GO:0004553																																																																	
AT3G24065	GO:0005576	GO:0008150	GO:0003674																																																																
AT1G04555	GO:0008150	GO:0003674	GO:0005739																																																																
AT4G39680	GO:0043247	GO:0031048	GO:0006259	GO:0045132	GO:0010332	GO:0003677	GO:0009507	GO:0032204	GO:0007062	GO:0006310	GO:0033044	GO:0005829	GO:0007126	GO:0016567	GO:0010564	GO:0010638	GO:0005737	GO:0009887	GO:0009888	GO:0005634																																															
AT1G04870	GO:0005829	GO:0019919	GO:0034968	GO:0035241	GO:0016277	GO:0005634	GO:0008168	GO:0010228	GO:0035242	GO:0009909	GO:0008469																																																								
AT2G31230	GO:0006355	GO:0009873	GO:0003677	GO:0010200	GO:0003700	GO:0005634	GO:0009507																																																												
AT4G40100	GO:0003674	GO:0005737	GO:0010119	GO:0009637																																																															
AT1G75790	GO:0010584	GO:0005576	GO:0030599	GO:0005507																																																															
AT3G60972	GO:0008150	GO:0005575	GO:0003674																																																																
AT2G43480	GO:0004601	GO:0005576																																																																	
AT1G49032	GO:0008150	GO:0005739	GO:0003674																																																																
AT4G37760	GO:0016126	GO:0009753	GO:0019745	GO:0010264	GO:0010224	GO:0004506	GO:0009744	GO:0005576	GO:0009611	GO:0009813																																																									
AT2G02061	GO:0008150	GO:0005737																																																																	
AT5G59910	GO:0009570	GO:0009534	GO:0005634	GO:0009062	GO:0005730	GO:0003677																																																													
AT5G28630	GO:0005575	GO:0008150	GO:0003674																																																																
AT1G51400	GO:0009507	GO:0009535	GO:0030095	GO:0010193	GO:0009611	GO:0003674	GO:0009543	GO:0010224																																																											
AT3G15240	GO:0046685	GO:0005634	GO:0000041																																																																
AT1G55960	GO:0008150	GO:0010264																																																																	
AT1G64405	GO:0010227	GO:0003674	GO:0005634																																																																
AT5G63750	GO:0005737																																																																		
AT5G38650	GO:0003674	GO:0005739																																																																	
AT2G21830	GO:0005634																																																																		
AT3G14910	GO:0005737	GO:0003674																																																																	
AT2G03980	GO:0005576																																																																		
AT2G07756	GO:0006414	GO:0030533	GO:0005575																																																																
AT4G17850	GO:0008150	GO:0005634																																																																	
AT1G12310	GO:0005829	GO:0005509	GO:0005634	GO:0005886	GO:0008150	GO:0005737																																																													
AT1G47920	GO:0008150	GO:0003674	GO:0005575																																																																
AT3G59870	GO:0008150	GO:0009570	GO:0010207	GO:0009507	GO:0003674																																																														
AT1G53930	GO:0006464	GO:0003674	GO:0005634																																																																
AT1G02370	GO:0006626	GO:0005739	GO:0008150	GO:0003674																																																															
AT4G17600	GO:0009637	GO:0045893	GO:0006364	GO:0006417	GO:0010103	GO:0006098	GO:0006355	GO:0009902	GO:0019288	GO:0010218	GO:0009657	GO:0010027	GO:0009535	GO:0010207	GO:0015979	GO:0003700	GO:0009965	GO:0034660	GO:0015995	GO:0009507	GO:0010114	GO:0030154																																													
AT2G07754	GO:0005575	GO:0006414	GO:0030533																																																																
AT1G60960	GO:0030001	GO:0006826	GO:0006812	GO:0008324	GO:0005886	GO:0005381	GO:0046873	GO:0006833	GO:0010106	GO:0009624	GO:0006829	GO:0009507	GO:0016020	GO:0005774	GO:0005385																																																				
AT4G31230	GO:0048868	GO:0004672	GO:0002238	GO:0005634	GO:0009827	GO:0010053	GO:0009860																																																												
AT3G46090	GO:0005634	GO:0045926	GO:0003676	GO:0006355	GO:0010200	GO:0008270	GO:0003700																																																												
AT2G27210	GO:0005829	GO:0005886	GO:0004722	GO:0005634																																																															
AT5G48550	GO:0008150	GO:0005576	GO:0003674																																																																
AT4G14785	GO:0005576																																																																		
AT2G23430	GO:0004861	GO:0005634	GO:0005515	GO:0010311	GO:0045736	GO:0042023	GO:0000082	GO:0045740	GO:0010102	GO:0048367	GO:0000278	GO:0010440	GO:0048366	GO:0048527	GO:0009737																																																				
AT2G04620	GO:0006812	GO:0016020	GO:0008324	GO:0015562																																																															
AT5G03660	GO:0008150	GO:0009506	GO:0005886	GO:0003674	GO:0005634																																																														
AT3G53760	GO:0043622	GO:0016570	GO:0005515	GO:0009506	GO:0009909	GO:0040007	GO:0048449	GO:0045298	GO:0007020	GO:0005739	GO:0015631																																																								
AT4G26010	GO:0005576	GO:0010054	GO:0015706	GO:0004601	GO:0010167	GO:0010106	GO:0006826																																																												
AT1G30320	GO:0003677	GO:0005886	GO:0005737																																																																
AT5G35580	GO:0016301	GO:0005886																																																																	
AT3G31950	GO:0005634	GO:0008150																																																																	
AT3G57840	GO:0008150	GO:0003674	GO:0005576																																																																
AT3G55566	GO:0005739	GO:0003674	GO:0008150																																																																
AT5G65640	GO:0003700	GO:0003677	GO:0005634																																																																
AT5G11290	GO:0005886	GO:0003674	GO:0008150																																																																
AT3G21540	GO:0005730	GO:0005834	GO:0006606	GO:0005634	GO:0001510	GO:0000166	GO:0006406																																																												
AT3G15590	GO:0003677	GO:0005739																																																																	
AT5G62790	GO:0009695	GO:0031408	GO:0019288	GO:0046686	GO:0019748	GO:0030604	GO:0008652	GO:0000096	GO:0019252	GO:0009108	GO:0009507	GO:0009570	GO:0019760	GO:0042744	GO:0009117	GO:0008299	GO:0015994	GO:0009106	GO:0006766	GO:0015995	GO:0016117	GO:0019761	GO:0000023	GO:0006655	GO:0006733	GO:0006098	GO:0044272	GO:0009072	GO:0009416	GO:0006636	GO:0019216	GO:0006546	GO:0043085																																		
AT2G05400	GO:0005575																																																																		
AT4G33290	GO:0008150	GO:0003674	GO:0005737																																																																
AT5G50450	GO:0008150	GO:0005634																																																																	
AT2G31320	GO:0006281	GO:0006355	GO:0016246	GO:0006275	GO:0051567	GO:0016570	GO:0016444	GO:0006342	GO:0045893	GO:0006471	GO:0000724	GO:0000911	GO:0006346	GO:0005634	GO:0010267	GO:0006306	GO:0007267	GO:0043687	GO:0035196	GO:0010014	GO:0010073	GO:0007129	GO:0000278	GO:0003950	GO:0007131	GO:0016568	GO:0009616	GO:0007067	GO:0031047	GO:0048449	GO:0006979	GO:0006261	GO:0009909	GO:0010564	GO:0000226	GO:0003677	GO:0009737	GO:0010212	GO:0009855	GO:0051726	GO:0009555																										
AT4G39600	GO:0003674	GO:0008150	GO:0005634																																																																
AT2G15430	GO:0005665	GO:0005730	GO:0005634	GO:0006351	GO:0003677	GO:0000419	GO:0000418	GO:0005737	GO:0003899																																																										
AT4G02350	GO:0009506	GO:0005886	GO:0009860	GO:0007033	GO:0016049	GO:0006623	GO:0000145	GO:0009846	GO:0005829	GO:0048193	GO:0000902	GO:0003674	GO:0016020																																																						
AT5G39890	GO:0009862	GO:0010310	GO:0044036	GO:0005634	GO:0001666	GO:0010089																																																													
AT4G27070	GO:0009570	GO:0004834	GO:0009941	GO:0000162	GO:0009507																																																														
AT3G22760	GO:0005634	GO:0010103	GO:0042127	GO:0001708	GO:0008150	GO:0003700																																																													
AT2G04910	GO:0003674	GO:0005886	GO:0008150																																																																
AT1G09995	GO:0005575	GO:0008150																																																																	
EMB1178	GO:0003674	GO:0008150	GO:0005575																																																																
AT1G14610	GO:0005739	GO:0009507	GO:0006418	GO:0004812	GO:0005524	GO:0005829	GO:0009793																																																												
AT5G18650	GO:0004842	GO:0016567	GO:0005634	GO:1901485	GO:0008134	GO:0005737	GO:1900425	GO:0008270																																																											
AT5G06730	GO:0004601	GO:0005774	GO:0005576																																																																
AT4G10280	GO:0006661	GO:0003674	GO:0009507																																																																
AT3G20997	GO:0005576																																																																		
AT3G09730	GO:0005737	GO:0034968	GO:0009909	GO:0008150	GO:0003674																																																														
AT1G30040	GO:0045487	GO:0010114	GO:0009639	GO:0009753	GO:0052634	GO:0009694	GO:0005737																																																												
AT2G33175	GO:0008150	GO:0003674																																																																	
AT2G28605	GO:0009507	GO:0009579	GO:0030154	GO:0009965	GO:0045893																																																														
AT2G39730	GO:0043531	GO:0009535	GO:0009941	GO:0005634	GO:0009570	GO:0010310	GO:0009579	GO:0050832	GO:0030234	GO:0010287	GO:0046863	GO:0005524	GO:0042742	GO:0048046	GO:0009507	GO:0016020	GO:0009409	GO:0006612	GO:0009862	GO:0010155	GO:0010363	GO:0010319	GO:0000165	GO:0009697	GO:0009416	GO:0009867	GO:0009744	GO:0019684	GO:0009595	GO:0010150	GO:0009814	GO:0005618	GO:0010218	GO:0009753	GO:0010200	GO:0043900	GO:0010114	GO:0031348	GO:0009637	GO:0009644																											
AT4G17700	GO:0003674	GO:0008150	GO:0005634																																																																
AT3G42050	GO:0005774	GO:0006486	GO:0006816	GO:0016049	GO:0000325	GO:0007030	GO:0048193	GO:0007033	GO:0009651	GO:0005773	GO:0005886	GO:0005634	GO:0005794	GO:0000902	GO:0006623	GO:0009507																																																			
AT5G52400	GO:0019825																																																																		
AT3G15300	GO:0003674	GO:0008150																																																																	
AT1G61200	GO:0008150	GO:0005634																																																																	
AT1G34370	GO:0010447	GO:0005634	GO:0003676	GO:0003700	GO:0006355	GO:0008270	GO:0010044																																																												
ATCG00150	GO:0009535	GO:0015979	GO:0009544	GO:0015252	GO:0009534	GO:0006354	GO:0006091	GO:0009507	GO:0006176																																																										
AT2G13665	GO:0008150	GO:0005575	GO:0003674																																																																
AT4G23360	GO:0005576	GO:0003674	GO:0008150																																																																
AT5G24180	GO:0005634																																																																		
AT1G35040	GO:0003674	GO:0008150																																																																	
AT2G47895	GO:0003674	GO:0005575	GO:0008150																																																																
AT1G55040	GO:0005634	GO:0005739	GO:0048046																																																																
EMB1022	GO:0005575	GO:0008150	GO:0003674																																																																
EMB1805	GO:0003674	GO:0008150	GO:0005575																																																																
AT5G15581	GO:0003674	GO:0008150	GO:0005739																																																																
AT4G15720	GO:0008150	GO:0003674	GO:0005739																																																																
AT2G32120	GO:0006457	GO:0009408	GO:0010286	GO:0009644	GO:0042542	GO:0005737																																																													
AT2G07675	GO:0006412	GO:0005840	GO:0003735	GO:0009507																																																															
AT5G67080	GO:0042538	GO:0005886	GO:0009414	GO:0009723	GO:0016301	GO:0009738	GO:0035556	GO:0009737																																																											
AT1G68400	GO:0006468	GO:0016301	GO:0004674	GO:0005576	GO:0007169	GO:0005524																																																													
AT2G34610	GO:0008150	GO:0003674	GO:0005634																																																																
AT5G55880	GO:0008150	GO:0003674	GO:0005739																																																																
AT4G16370	GO:0048767	GO:0071555	GO:0015198	GO:0006857	GO:0009506	GO:0000271	GO:0009932	GO:0006875	GO:0005737	GO:0009825	GO:0010817	GO:0016020	GO:0043481																																																						
AT5G55280	GO:0009535	GO:0005515	GO:0009570	GO:0043621	GO:0010020	GO:0042802	GO:0043572	GO:0009658	GO:0009902	GO:0003924	GO:0005198	GO:0009507	GO:0009220	GO:0009637																																																					
AT1G26790	GO:0006355	GO:0005634	GO:0003700	GO:0003677																																																															
AT4G23387	GO:0008150	GO:0005575	GO:0003674																																																																
AT4G18905	GO:0005634	GO:0000166	GO:0008150																																																																
AT5G06100	GO:0005634	GO:0003700	GO:0009740	GO:0009789	GO:0009686	GO:0003677	GO:0043068	GO:0006355	GO:0045893	GO:0045926	GO:0048235																																																								
AT5G34871	GO:0003674	GO:0008150	GO:0005575																																																																
AT2G21045	GO:0010167	GO:0007568	GO:0010106	GO:0010359	GO:0048767	GO:0006826	GO:0015706	GO:0005737	GO:0000041																																																										
AT4G10010	GO:0016301	GO:0046777	GO:0005634	GO:0004674	GO:0009860	GO:0048868																																																													
AT2G07772	GO:0005739	GO:0008150	GO:0003674																																																																
AT5G43530	GO:0005634	GO:0004386	GO:0009941	GO:0003677	GO:0005524	GO:0008270																																																													
AT4G13345	GO:0016020	GO:0009793																																																																	
AT5G39010	GO:0005739	GO:0003674	GO:0008150																																																																
AT5G44560	GO:0000815	GO:0051567	GO:0005634	GO:0016572	GO:0016192	GO:0006306	GO:0008283	GO:0000226	GO:0006260	GO:0005515	GO:0000911																																																								
AT4G29550	GO:0008150	GO:0005634	GO:0003674																																																																
AT5G07350	GO:0005829	GO:0030244	GO:0009306	GO:0048193	GO:0009651	GO:0003723	GO:0005783	GO:0005618	GO:0005635	GO:0009507	GO:0004518	GO:0005886	GO:0046686	GO:0003676																																																					
AT1G61450	GO:0003674	GO:0005634	GO:0008150																																																																
AT1G60840	GO:0006414	GO:0030533	GO:0005575																																																																
AT5G12250	GO:0006096	GO:0009932	GO:0007010	GO:0048767	GO:0006972	GO:0005737	GO:0005200	GO:0009740	GO:0007017	GO:0009651	GO:0005886	GO:0010162	GO:0071555	GO:0009409	GO:0006094	GO:0010498	GO:0043481	GO:0015630	GO:0006084	GO:0046686	GO:0009825	GO:0010817	GO:0019344	GO:0000271	GO:0016132	GO:0006833	GO:0016126	GO:0007030	GO:0009266																																						
AT5G22770	GO:0016020	GO:0005886	GO:0005515																																																																
AT4G13000	GO:0004674	GO:0046777	GO:0016301	GO:0005634																																																															
AT3G26480	GO:0000166	GO:0008150	GO:0005634																																																																
EMB1964	GO:0003674	GO:0005575	GO:0008150																																																																
AT2G48130	GO:0005886	GO:0000041	GO:0006869	GO:0031225	GO:0010167	GO:0010106	GO:0015706	GO:0008289	GO:0006826																																																										
AT5G60600	GO:0046429	GO:0015994	GO:0009072	GO:0006636	GO:0006098	GO:0009862	GO:0045893	GO:0009507	GO:0008299	GO:0019684	GO:0008652	GO:0005634	GO:0009941	GO:0009570	GO:0000165	GO:0006417	GO:0000096	GO:0010363	GO:0031408	GO:0044272	GO:0009117	GO:0019748	GO:0009697	GO:0006546	GO:0019760	GO:0050832	GO:0015995	GO:0006733	GO:0010304	GO:0009637	GO:0009617	GO:0009108	GO:0009867	GO:0019288	GO:0042742	GO:0010218	GO:0006612	GO:0010310	GO:0051539	GO:0016117	GO:0009106	GO:0019252	GO:0010155	GO:0009416	GO:0009814	GO:0009695	GO:0010200	GO:0009409	GO:0019216	GO:0006766	GO:0043900	GO:0009657	GO:0006655	GO:0010114	GO:0009744	GO:0009595	GO:0031348	GO:0009644									
AT1G06010	GO:0003674	GO:0005575	GO:0008150																																																																
AT4G04220	GO:0005886	GO:0006612	GO:0000165	GO:0010363	GO:0016301	GO:0007165	GO:0009862	GO:0006952	GO:0009867	GO:0006355	GO:0010310	GO:0031348	GO:0035304	GO:0009617																																																					
AT4G16880	GO:0003674	GO:0008150	GO:0005634																																																																
AT5G44060	GO:0003674	GO:0008150	GO:0005739	GO:0010200																																																															
AT2G17130	GO:0004449	GO:0007033	GO:0006099	GO:0007030	GO:0006102	GO:0009853	GO:0005739	GO:0008152																																																											
AT2G41120	GO:0009507	GO:0008150																																																																	
AT2G36190	GO:0005576	GO:0004575	GO:0071836	GO:0005987	GO:0005982	GO:0005618	GO:0004553																																																												
AT3G62680	GO:0072732	GO:0048869	GO:0048767	GO:0071369	GO:0048765	GO:0048527	GO:0010054	GO:0009506	GO:0048364	GO:0071365	GO:0048589	GO:0009653	GO:0005618																																																						
AT2G42640	GO:0009560	GO:0005737																																																																	
AT2G24550	GO:0006612	GO:0003674	GO:0010363	GO:0008150	GO:0005634	GO:0009963																																																													
AT1G54850	GO:0005730	GO:0042542	GO:0009644	GO:0009408	GO:0003674	GO:0008150	GO:0005634																																																												
AT4G12080	GO:0016132	GO:0005634	GO:0003677	GO:0005737	GO:0005730	GO:0005739																																																													
AT1G35290	GO:0005576	GO:0008150	GO:0047617	GO:0016788																																																															
AT1G17450	GO:0005634																																																																		
ATCG00990	GO:0006414	GO:0030533	GO:0009507																																																																
AT1G58808	GO:0003674	GO:0008150	GO:0005575																																																																
AT4G33170	GO:0005739																																																																		
AT3G03780	GO:0009941	GO:0008705	GO:0009086	GO:0009651	GO:0009507	GO:0048046	GO:0005737	GO:0009506	GO:0005829	GO:0005886	GO:0003871	GO:0046686																																																							
AT1G32410	GO:0006810	GO:0005773	GO:0005215																																																																
AT3G18450	GO:0008150	GO:0003674	GO:0005886																																																																
AT1G72650	GO:0010048	GO:0000956	GO:0005634	GO:0003700	GO:0009651	GO:0003677	GO:0045892	GO:0046686																																																											
AT4G21903	GO:0005886																																																																		
AT5G20400	GO:0010167	GO:0005737	GO:0015706	GO:0009165	GO:0005829	GO:0016706																																																													
AT5G02960	GO:0005737	GO:0022626	GO:0022627	GO:0006412	GO:0003735	GO:0005840																																																													
AT2G03850	GO:0003674	GO:0009507	GO:0009793																																																																
AT5G55360	GO:0016746																																																																		
AT2G23650	GO:0006414	GO:0005575	GO:0030533																																																																
AT1G62850	GO:0005739																																																																		
AT3G16490	GO:0008150	GO:0005794	GO:0005516																																																																
AT1G78180	GO:0006810	GO:0009941	GO:0005743	GO:0006839																																																															
AT1G10460	GO:0005576	GO:0008150																																																																	
AT2G25560	GO:0005737	GO:0006457																																																																	
AT4G20170	GO:0042546	GO:0005575																																																																	
AT4G25540	GO:0006298	GO:0043570	GO:0000404	GO:0007131	GO:0005515	GO:0003684	GO:0000710	GO:0030983	GO:0007126	GO:0008094	GO:0009410	GO:0000228	GO:0007129	GO:0005634	GO:0032300	GO:0048522																																																			
AT1G50960	GO:0009507	GO:0009686	GO:0009685	GO:0009651	GO:0052635																																																														
AT1G14570	GO:0048573	GO:0005737	GO:0030674	GO:0008150	GO:0005634																																																														
AT1G01150	GO:0005634																																																																		
AT1G05020	GO:0005515	GO:0005634																																																																	
AT3G06670	GO:0009630	GO:0005737	GO:0009639	GO:0008150																																																															
AT5G36000	GO:0003674	GO:0008150	GO:0005634																																																																
AT4G01850	GO:0006970	GO:0005730	GO:0006556	GO:0005507	GO:0009735	GO:0005737	GO:0005618	GO:0009506	GO:0004478	GO:0005829	GO:0071281	GO:0070062	GO:0046686																																																						
EMB1372	GO:0003674	GO:0008150	GO:0005575																																																																
AT4G32840	GO:0006096	GO:0003872	GO:0005945	GO:0005737	GO:0005829																																																														
HYP2	GO:0003674	GO:0005575	GO:0009416																																																																
EMB1764	GO:0005575	GO:0003674	GO:0008150																																																																
AT3G02100	GO:0008194	GO:0016757	GO:0005634																																																																
AT4G08540	GO:0005634																																																																		
AT1G70949	GO:0005739																																																																		
AT4G24500	GO:0035196	GO:0005634	GO:0016604	GO:0000398	GO:0009409	GO:0009651	GO:0003674																																																												
EMB2529	GO:0003674	GO:0005575	GO:0008150																																																																
AT2G44930	GO:0005886	GO:0003674	GO:0008150																																																																
AT5G38690	GO:0003674	GO:0008150	GO:0005634																																																																
AAR1	GO:0040029	GO:0006970	GO:0005575	GO:0003674																																																															
AT1G56380	GO:0009507	GO:0006863	GO:0005739																																																																
AT2G01500	GO:0048314	GO:0003700	GO:0048445	GO:0005634	GO:0051301	GO:0009965	GO:0048446	GO:0048353	GO:0009409	GO:0048482	GO:0016049	GO:0048437	GO:0048366																																																						
AT2G05642	GO:0008150	GO:0009507	GO:0003674																																																																
AT3G56900	GO:0005515	GO:0005635	GO:0034968	GO:0016570	GO:0009909	GO:0048449	GO:0005783	GO:0005634																																																											
AT4G23520	GO:0005576	GO:0006508	GO:0008234																																																																
AT2G47530	GO:0008150	GO:0003674																																																																	
EMB2069	GO:0003674	GO:0005575	GO:0008150																																																																
PDE222	GO:0005575	GO:0003674	GO:0008150																																																																
AT5G40155	GO:0005576	GO:0003674																																																																	
AT1G73350	GO:0005634	GO:0008150	GO:0003674																																																																
AT5G26630	GO:0003700	GO:0005634	GO:0003677																																																																
AT5G53940	GO:0008150	GO:0005634																																																																	
AT2G40740	GO:0003700	GO:0005634	GO:0006355																																																																
AT5G07660	GO:0000724	GO:0031047	GO:0035196	GO:0007062	GO:0006306	GO:0005634	GO:0006346	GO:0006261	GO:0010267	GO:0048453	GO:0048451	GO:0051567	GO:0009616	GO:0005524	GO:0031048	GO:0007267	GO:0007059	GO:0010165																																																	
AT5G03750	GO:0005634	GO:0003674	GO:0008150																																																																
AT1G09960	GO:0015144	GO:0016020	GO:0005773	GO:0008515	GO:0005351	GO:0005801	GO:0005886	GO:0008506																																																											
AT5G54540	GO:0008150	GO:0003674																																																																	
AT4G29530	GO:0005634	GO:0003824																																																																	
AT2G07792	GO:0006414	GO:0005575	GO:0030533																																																																
EMB1947	GO:0003674	GO:0005575	GO:0008150																																																																
AT4G19860	GO:0005829	GO:0009395	GO:0006629	GO:0048193	GO:0004607	GO:0004620																																																													
AT5G15580	GO:0010817	GO:0071555	GO:0005515	GO:0048767	GO:0043481	GO:0005829	GO:0051513	GO:0009932	GO:0010075	GO:0000271	GO:0005634	GO:0009825																																																							
AT1G18820	GO:0030533	GO:0005575	GO:0006414																																																																
AT5G17500	GO:0004553	GO:0005576																																																																	
RLT11	GO:0015174	GO:0005575	GO:0015802																																																																
AT1G07520	GO:0035556	GO:0005634	GO:0003700	GO:0010200	GO:0002679																																																														
AT5G35750	GO:0005515	GO:0005034	GO:0070417	GO:0031537	GO:0004673	GO:0042802	GO:0009651	GO:0010029	GO:0009737	GO:0009909	GO:0071215	GO:0048831	GO:0009736	GO:0043424	GO:0009636	GO:0006970	GO:0048509	GO:0034757	GO:0009414	GO:0009884	GO:0010271	GO:0005886	GO:0019900	GO:0080117	GO:0010087																																										
AT4G21750	GO:0010228	GO:0005634	GO:0010027	GO:0043565	GO:0003700	GO:0009913	GO:0016226	GO:0006355	GO:0003677	GO:0009793	GO:0048481	GO:0010075	GO:0006473	GO:0048825																																																					
AT3G48920	GO:0003700	GO:0006355	GO:0009751	GO:0005634	GO:0003677																																																														
AT5G47670	GO:0006355	GO:0045893	GO:0005515	GO:0033613	GO:0003700	GO:0005634	GO:0009738																																																												
AT5G02380	GO:0005507	GO:0006007	GO:0006970	GO:0046686	GO:0008150																																																														
EMB1168	GO:0003674	GO:0008150	GO:0005575																																																																
AT1G33050	GO:0006487	GO:0009755	GO:0005739	GO:0008150	GO:0009507	GO:0007165	GO:0003674																																																												
AT5G41310	GO:0003777																																																																		
AT4G13850	GO:0006970	GO:0005524	GO:0005739	GO:0009409	GO:0009631	GO:0031564	GO:0009845	GO:0003690	GO:0003723	GO:0009651	GO:0009414	GO:0005507	GO:0006364	GO:0001072	GO:0003697																																																				
AT3G54570	GO:0005739	GO:0008150																																																																	
AT1G32320	GO:0016301	GO:0004708																																																																	
AT2G27790	GO:0005634	GO:0008150																																																																	
EMB68	GO:0005575	GO:0003674	GO:0009793																																																																
AT5G43350	GO:0015144	GO:0005351	GO:0016036	GO:0016020	GO:0005886	GO:1901683	GO:0005515	GO:0005315	GO:1901684	GO:0015114	GO:0005737	GO:0006817																																																							
EMB57	GO:0009793	GO:0003674	GO:0005575																																																																
AT5G41320	GO:0003674	GO:0008150	GO:0005634																																																																
AT5G49138	GO:0008150	GO:0005575	GO:0003674																																																																
AT5G41780	GO:0008150	GO:0005634																																																																	
AT5G45130	GO:0005774	GO:0005515	GO:0005525	GO:0016192	GO:0007034	GO:0005783	GO:0010200																																																												
AT5G54780	GO:0005634	GO:0005739																																																																	
AT1G77260	GO:0005794																																																																		
AT5G67380	GO:0006281	GO:0007623	GO:0010225	GO:2001020	GO:0016301	GO:0006325	GO:0048573	GO:0010332	GO:0004674	GO:0051726																																																									
AT4G21630	GO:0005576	GO:0009505	GO:0008152	GO:0006508	GO:0004252																																																														
AT4G01290	GO:0048765	GO:0010090	GO:0003674	GO:0008150	GO:0045010	GO:0005634	GO:0071555	GO:0007155																																																											
AT3G22970	GO:0005634	GO:0008150	GO:0003674	GO:0009507																																																															
AT5G47300	GO:0003674	GO:0005737	GO:0008150																																																																
AT1G20120	GO:0016298	GO:0005576																																																																	
AT5G54745	GO:0004252	GO:0006508																																																																	
AT5G56580	GO:0045727	GO:0010389	GO:0006275	GO:0005515	GO:0004708	GO:0009507	GO:0016301																																																												
AT1G57760	GO:0008150	GO:0005576	GO:0003674																																																																
AT3G28390	GO:0010315	GO:0055085	GO:0016021	GO:0042626	GO:0010048	GO:0010541	GO:0005886	GO:0010540	GO:0048440	GO:0043481																																																									
AT5G09585	GO:0045292	GO:0005686																																																																	
AT1G23450	GO:0005739	GO:0009688																																																																	
AT1G08390	GO:0008150	GO:0005634																																																																	
AT5G23630	GO:0010152	GO:0005783	GO:0048867	GO:0010413	GO:0016036	GO:0019829	GO:0045492	GO:0010073	GO:0006891	GO:0005886	GO:0009846	GO:0006875	GO:0006888																																																						
AT5G53080	GO:0009507																																																																		
AT3G07800	GO:0009165	GO:0005737	GO:0004797																																																																
AT4G22120	GO:0005886																																																																		
AT1G03010	GO:0009860	GO:0005886	GO:0004871	GO:0009416																																																															
AT5G11010	GO:0005634																																																																		
AT1G53233	GO:0003674	GO:0005575	GO:0008150																																																																
AT5G46840	GO:0009560	GO:0006312	GO:0005737	GO:0003676	GO:0003723																																																														
AT5G25860	GO:0005773	GO:0006863	GO:0008150	GO:0003674	GO:0005634																																																														
AT3G50920	GO:0034976	GO:0008195	GO:0009408	GO:0006457	GO:0009644	GO:0042542	GO:0006651	GO:0009507																																																											
AT1G05070	GO:0005802	GO:0009616	GO:0005768	GO:0010050	GO:0008150	GO:0003674	GO:0005794																																																												
AT3G13840	GO:0005634	GO:0006355	GO:0003700																																																																
AT5G07850	GO:0016740	GO:0005737																																																																	
AT5G60460	GO:0005886	GO:0008565	GO:0005794	GO:0009507	GO:0015031																																																														
AT5G57930	GO:0009073	GO:0046777	GO:0016226	GO:0016556	GO:0009637	GO:0019252	GO:0009793	GO:0019761	GO:0010155	GO:0009507	GO:0000023																																																								
AT3G02680	GO:0009640	GO:0031048	GO:0007129	GO:0010388	GO:0016571	GO:0000724	GO:0007131	GO:0006355	GO:0016579	GO:0032504	GO:0045893	GO:0032204	GO:0016444	GO:0000911	GO:0006325	GO:0006302	GO:0007062	GO:0007126	GO:0043687	GO:0006310	GO:0010090	GO:0043247	GO:0006259	GO:0006312	GO:0033044	GO:0010638	GO:0048453	GO:0007059	GO:0007140	GO:0016567	GO:0045132	GO:0048451	GO:0007067	GO:0009560	GO:0000003	GO:0005634	GO:0010564	GO:0042138	GO:0010332																												
AT5G57590	GO:0006275	GO:0006306	GO:0004015	GO:0009102	GO:0006270	GO:0005739	GO:0006260	GO:0051567	GO:0008283	GO:0051726	GO:0004141																																																								
AT4G36980	GO:0008150	GO:0005634	GO:0003674																																																																
AT3G01520	GO:0002238	GO:0005737	GO:0005886	GO:0003674																																																															
AT1G54880	GO:0005634	GO:0008150	GO:0003674																																																																
AT5G02290	GO:0009507	GO:0009617	GO:0005886	GO:0045087	GO:0016301																																																														
AT2G20470	GO:0009827	GO:0016301	GO:0005737																																																																
AT1G54560	GO:0030048	GO:0010584	GO:0003774	GO:0016459	GO:0005634	GO:0060151	GO:0030036	GO:0051645	GO:0051646																																																										
AT5G47000	GO:0005576	GO:0009044	GO:0004601																																																																
AT1G69252	GO:0008150	GO:0005575	GO:0003674																																																																
AT4G18810	GO:0009570	GO:0010103	GO:0016556	GO:0009507	GO:0005739	GO:0005773																																																													
AT3G51265	GO:0006414	GO:0005575	GO:0030533																																																																
AT3G43950	GO:0005634																																																																		
AT5G60620	GO:0006301	GO:0005783	GO:0016020	GO:0019432	GO:0006655	GO:0008152	GO:0006651	GO:0016746	GO:0005886	GO:0005634																																																									
AT4G39890	GO:0009862	GO:0000139	GO:0009697	GO:0030968	GO:0005794	GO:0006499	GO:0035556	GO:0009738	GO:0005525	GO:0006891	GO:0009863	GO:0006984	GO:0031348	GO:0005829	GO:0034976	GO:0045087	GO:0005515																																																		
AT5G27880	GO:0003700	GO:0006355	GO:0005634	GO:0008270	GO:0003676																																																														
AT3G29791	GO:0008150	GO:0003674																																																																	
AT1G48145	GO:0003674	GO:0008150	GO:0005634																																																																
AT1G29680	GO:0005634	GO:0008150	GO:0005515																																																																
AT4G00955	GO:0008150	GO:0003674	GO:0005576																																																																
AT2G33970	GO:0030533	GO:0006414	GO:0005575																																																																
AT1G59660	GO:0005635	GO:0005215	GO:0005515	GO:0005634																																																															
AT1G27190	GO:0016301	GO:0005886	GO:0006468	GO:0005634	GO:0005524	GO:0004674	GO:0007169	GO:0005576																																																											
AT1G61010	GO:0006396	GO:0006346	GO:0031507	GO:0016246	GO:0006397	GO:0005634	GO:0006378	GO:0009855	GO:0010073	GO:0010014	GO:0005515	GO:0045787	GO:0000278	GO:0005847																																																					
AT2G47220	GO:0009570	GO:0005737	GO:0006396	GO:0000175	GO:0003723	GO:0005634																																																													
AT2G01200	GO:0005634	GO:0003700	GO:0009733	GO:0009555	GO:0009793																																																														
AT5G22875	GO:0048573	GO:0003674	GO:0008150	GO:0006661																																																															
AT5G12030	GO:0006972	GO:0005737	GO:0009408	GO:0034976	GO:0010286	GO:0006457	GO:0009644	GO:0042542	GO:0051082	GO:0005829																																																									
AT3G21175	GO:0005634	GO:0003700																																																																	
AT2G43190	GO:0006396	GO:0048522	GO:0000278	GO:0009410	GO:0005634	GO:0006364	GO:0004526																																																												
AT1G27950	GO:0005886	GO:0031225	GO:0006869	GO:0046658																																																															
AT5G15020	GO:0010048	GO:0006355	GO:0005634	GO:0005829	GO:0048440	GO:0043481																																																													
AT2G04515	GO:0009507	GO:0008150	GO:0003674																																																																
AT2G39280	GO:0005634																																																																		
FED	GO:0008150	GO:0003674	GO:0005575																																																																
AT2G18550	GO:0005634	GO:0006355	GO:0003700	GO:0003677																																																															
AT5G64230	GO:0003674	GO:0008150																																																																	
AT2G39360	GO:0051510	GO:0005886	GO:0010167	GO:0016301	GO:0015706																																																														
AT5G59690	GO:0003677	GO:0009579	GO:0005634																																																																
AT5G27920	GO:0008150	GO:0009407	GO:0005634	GO:0004842																																																															
AT3G57950	GO:0003674	GO:0008150	GO:0009507																																																																
EMB2704	GO:0005575	GO:0008150	GO:0003674																																																																
AT4G25880	GO:0003723	GO:0003729	GO:0009165																																																																
AT1G21170	GO:0005794	GO:0009860	GO:0005829	GO:0009846	GO:0003674																																																														
AT2G39435	GO:0008150	GO:0048046	GO:0005634																																																																
AT2G31035	GO:0005737	GO:0008150	GO:0003674																																																																
AT3G01310	GO:0005886	GO:0005737	GO:0007623																																																																
AT2G39210	GO:0003674	GO:0050832	GO:0006865	GO:0034976	GO:0009627	GO:0043090	GO:0009507	GO:0009506	GO:0006888																																																										
AT4G10110	GO:0008150	GO:0005634	GO:0003723																																																																
AT5G63640	GO:0005634	GO:0005886	GO:0006886	GO:0005795	GO:0008565	GO:0006891																																																													
AT5G40430	GO:0006355	GO:0003677	GO:0003700	GO:0005634																																																															
AT3G28840	GO:0005576																																																																		
AT2G24300	GO:0005634	GO:0005516	GO:0008150																																																																
AT1G66150	GO:0005576	GO:0004675	GO:0005886	GO:0007165																																																															
AT3G11540	GO:0005634	GO:0005737	GO:0005829	GO:0006355	GO:0006346	GO:0005515	GO:0043687	GO:0000278	GO:0009938	GO:0045893	GO:0006396	GO:0009740	GO:0000956	GO:0016757	GO:0009736	GO:2000377	GO:0016246	GO:0016262																																																	
EMB1518	GO:0003674	GO:0005575	GO:0008150																																																																
AT4G29030	GO:0010103	GO:0003674	GO:0008150																																																																
AT4G28040	GO:0009507	GO:0016020																																																																	
AT2G17670	GO:0006626	GO:0008150	GO:0005739																																																																
AT2G45070	GO:0034976	GO:0009644	GO:0009408	GO:0006457	GO:0042542	GO:0015031	GO:0008565																																																												
AT1G47840	GO:0004396	GO:0009507	GO:0008865	GO:0004340	GO:0005524	GO:0009409	GO:0006970	GO:0009651																																																											
HYA	GO:0003674	GO:0000911	GO:0005575																																																																
AT3G55380	GO:0006511	GO:0004842	GO:0005634																																																																
AT2G42700	GO:0003674																																																																		
AT2G39530	GO:0003674	GO:0009507	GO:0008150	GO:0016020	GO:0006888	GO:0043090	GO:0006865																																																												
AT2G26350	GO:0006635	GO:0006513	GO:0016558	GO:0007031	GO:0009793	GO:0005829	GO:0005777	GO:0005634	GO:0010381	GO:0009853	GO:0005515	GO:0004842	GO:0008270																																																						
AT5G66250	GO:0005634	GO:0006487	GO:0008150																																																																
EMB2996	GO:0003674	GO:0008150	GO:0005575																																																																
AT2G16220	GO:0005634	GO:0003674	GO:0008150																																																																
AT4G13530	GO:0005634	GO:0008150	GO:0003674																																																																
AT1G50400	GO:0008308	GO:0007126	GO:0005739	GO:0006259	GO:0033044	GO:0005741	GO:0006820																																																												
AT1G78480	GO:0006661	GO:0009507																																																																	
AT1G50610	GO:0005524	GO:0004674	GO:0080092	GO:0005886	GO:0016301	GO:0006468	GO:0007169																																																												
AT1G21250	GO:0005886	GO:0042742	GO:0005576	GO:0009867	GO:0031348	GO:0050832	GO:0009862	GO:0043069	GO:0010363	GO:0009505	GO:0000165	GO:0016301	GO:0009814	GO:0031347	GO:0005773	GO:0006612	GO:0009627	GO:0007166	GO:0005515	GO:0009751	GO:0009615																																														
EMB1887	GO:0005575	GO:0003674	GO:0008150																																																																
AT5G22050	GO:0005886	GO:0016301																																																																	
AT1G02510	GO:0015271																																																																		
AT5G19010	GO:0005773	GO:0010075	GO:0005634	GO:0004707	GO:0005886	GO:0007165																																																													
AT2G38530	GO:0006649	GO:0012501	GO:0005768	GO:0005794	GO:0005802	GO:0009414	GO:0005886	GO:0005576																																																											
AT1G79730	GO:0010388	GO:0045893	GO:0016567	GO:0016571	GO:0005634	GO:0016579	GO:0009640	GO:0003674	GO:0009910																																																										
EMB1858	GO:0005575	GO:0003674	GO:0008150																																																																
EMB1731	GO:0003674	GO:0005575	GO:0008150																																																																
AT5G04020	GO:0008150	GO:0005886	GO:0005516	GO:0005634																																																															
AT4G14305	GO:0008150	GO:0005739	GO:0003674																																																																
AT1G54150	GO:0009941	GO:0005739																																																																	
AT3G60680	GO:0003674	GO:0005777	GO:0005856	GO:0008150																																																															
AT4G20100	GO:0008150	GO:0016020	GO:0003674																																																																
AT4G37090	GO:0009560	GO:0005634	GO:0003674	GO:0008150																																																															
AT4G18150	GO:0008150	GO:0003674	GO:0005634																																																																
AT5G44090	GO:0009639	GO:0005739	GO:0008150	GO:0005509	GO:0005634																																																														
AT4G19990	GO:0005634	GO:0005515	GO:0009639																																																																
AT3G25013	GO:0003674	GO:0005739																																																																	
AT1G75150	GO:0006275	GO:0006270	GO:0003674	GO:0005634	GO:0008150	GO:0006346	GO:0016246	GO:0051726																																																											
AT5G63180	GO:0016829	GO:0030570	GO:0005576																																																																
EMB2639	GO:0005575	GO:0003674	GO:0008150																																																																
AT1G52880	GO:0003700	GO:0005634	GO:0007275																																																																
AT2G16510	GO:0009651	GO:0016887	GO:0009507	GO:0006816	GO:0005774	GO:0006007	GO:0048767	GO:0005773	GO:0007030	GO:0005886																																																									
AT1G23680	GO:0005739	GO:0008150	GO:0003674																																																																
AT2G45980	GO:0016192	GO:0000902	GO:0016049	GO:0043231	GO:0005634	GO:0005783	GO:0048193	GO:0006914	GO:0006623	GO:0005515																																																									
AT4G18160	GO:0015271	GO:0009705																																																																	
AT2G41280	GO:0010162	GO:0005576	GO:0003674																																																																
AT5G63225	GO:0008150	GO:0005886																																																																	
PDE198	GO:0005575	GO:0003674	GO:0008150																																																																
AT1G60080	GO:0000175	GO:0042991	GO:0005829	GO:0006396	GO:0005737	GO:0003723																																																													
AT2G31580	GO:0005737																																																																		
AT5G04250	GO:0009695	GO:0010286	GO:0005737	GO:0008234	GO:0009620	GO:0009753	GO:0009611																																																												
EMB1010	GO:0003674	GO:0005575	GO:0008150																																																																
ATMG00290	GO:0005763	GO:0006412	GO:0005739	GO:0003735	GO:0005515																																																														
AT5G54210	GO:0005634																																																																		
AT5G66755	GO:0030533	GO:0006414	GO:0005575																																																																
AT5G35926	GO:0003674	GO:0005634	GO:0008150																																																																
AT2G47550	GO:0009505	GO:0030599	GO:0005576																																																																
AT5G58790	GO:0008150	GO:0003674	GO:0009507																																																																
AT5G52970	GO:0009793	GO:0006098	GO:0009507	GO:0009543	GO:0003674	GO:0016226	GO:0010027	GO:0009579	GO:0019288	GO:0048481	GO:0008150	GO:0031977	GO:0006364	GO:0010228	GO:0015995																																																				
AT3G61520	GO:0008150	GO:0003674	GO:0005739																																																																
AT2G36620	GO:0006412	GO:0003735	GO:0022625	GO:0005840	GO:0005829	GO:0009507	GO:0016020	GO:0005737	GO:0042254	GO:0001510	GO:0005886																																																								
PDE138	GO:0003674	GO:0005575	GO:0008150																																																																
AT3G43890	GO:0005634																																																																		
AT4G17150	GO:0005634	GO:0005737																																																																	
AT4G36060	GO:0009507	GO:0005634	GO:0003700	GO:0003677	GO:0005737																																																														
AT3G48630	GO:0005575	GO:0003674	GO:0008150																																																																
AT1G11680	GO:0000394	GO:0016126	GO:0005576	GO:0005794	GO:0008398	GO:0019745	GO:0009793	GO:0019825	GO:0009086	GO:0005783	GO:0005886																																																								
AT1G23960	GO:0003674	GO:0008150	GO:0005575																																																																
AT3G11900	GO:0006865	GO:0015175	GO:0009624	GO:0015171	GO:0016020	GO:0015173																																																													
AT5G50470	GO:0003700	GO:0006355	GO:0003677	GO:0005634																																																															
AT3G04900	GO:0005634																																																																		
AT1G64070	GO:0050832	GO:0006952																																																																	
AT5G14930	GO:0010200	GO:0006629	GO:0009863	GO:0030968	GO:0009697	GO:0007568	GO:0031348	GO:0005634	GO:0009507	GO:0009627	GO:0045087	GO:0004806																																																							
AT2G02580	GO:0019825																																																																		
AT3G08570	GO:0009416	GO:0004871																																																																	
AT5G24020	GO:0009507	GO:0009570	GO:0010020	GO:0009941	GO:0016887	GO:0005515	GO:0030899	GO:0042803																																																											
AT5G09270	GO:0005634	GO:0008150	GO:0003674	GO:0009536																																																															
AT5G19710	GO:0005575																																																																		
AT5G50560	GO:0003674	GO:0008150																																																																	
AT2G33200	GO:0003674	GO:0008150	GO:0005739																																																																
AT4G37150	GO:0009694	GO:0005737	GO:0009696	GO:0080032	GO:0009627	GO:0016788	GO:0009817	GO:0005515	GO:0080030	GO:0080031																																																									
AT3G48550	GO:0003674	GO:0005634	GO:0008150																																																																
AT5G13280	GO:0004072	GO:0008652	GO:0009507	GO:0009570																																																															
AT1G04400	GO:0005773	GO:0010118	GO:0005634	GO:0009414	GO:0006338	GO:0010075	GO:0009909	GO:0005515	GO:0009911	GO:0006325	GO:0009882	GO:0042744	GO:0009416	GO:0042803	GO:0009637	GO:0009638	GO:0010617																																																		
AT4G22610	GO:0005576	GO:0006869	GO:0008289																																																																
AT5G40580	GO:0051788	GO:0005839	GO:0043161	GO:0006511	GO:0006635	GO:0009853	GO:0008233	GO:0000502	GO:0009407	GO:0080129	GO:0043248																																																								
AT1G20130	GO:0005576	GO:0016298																																																																	
AT5G20140	GO:0009535	GO:0009507	GO:0009941	GO:0009534	GO:0016117	GO:0005737	GO:0008150																																																												
AT4G11010	GO:0005739	GO:0005524	GO:0009853	GO:0009507	GO:0004550	GO:0005743	GO:0006979	GO:0050897	GO:0019932	GO:0009536	GO:0008270																																																								
AT1G07820	GO:0005634	GO:0003677																																																																	
AT1G16825	GO:0003674	GO:0008150	GO:0005739																																																																
EMB1751	GO:0005575	GO:0008150	GO:0003674																																																																
AT3G02440	GO:0009860	GO:0009827	GO:0008150	GO:0003674																																																															
AT4G12770	GO:0005886	GO:0005634	GO:0008150	GO:0005737	GO:0005829																																																														
AT2G37790	GO:0005634	GO:0005737	GO:0005829																																																																
AT5G42870	GO:0006629	GO:0048046	GO:0016036	GO:0016020	GO:0008195	GO:0005634																																																													
AT3G08670	GO:0005634	GO:0006979																																																																	
AT4G03039	GO:0003674	GO:0005575	GO:0008150																																																																
AT2G01735	GO:0008270																																																																		
AT4G38390	GO:0005794	GO:0016757	GO:0008150																																																																
AT4G12290	GO:0005802	GO:0005773	GO:0005794	GO:0005576	GO:0005768	GO:0005507																																																													
AT3G10650	GO:0034399	GO:0006997	GO:0005634	GO:0005635	GO:0016973	GO:0005643	GO:0005515																																																												
AT5G39220	GO:0005634	GO:0016787																																																																	
AT3G15720	GO:0010583	GO:0046658	GO:0031225	GO:0004650	GO:0005576	GO:0009505	GO:0005975																																																												
EMB2995	GO:0008150	GO:0005575	GO:0003674																																																																
AT3G58130	GO:0003674	GO:0005576	GO:0008150																																																																
AT4G36910	GO:0045454	GO:0009507																																																																	
AT1G18330	GO:0006355	GO:0005634	GO:0007623	GO:0009651	GO:0009723	GO:0003700	GO:0003677	GO:0046686																																																											
AT5G58412	GO:0005576																																																																		
AT5G49620	GO:0009651	GO:0005634	GO:0009737	GO:0003700	GO:0003677	GO:0006355																																																													
AT1G53490	GO:0005634	GO:0051026	GO:0003677	GO:0005694	GO:0007126	GO:0035825																																																													
AT3G45210	GO:0005739	GO:0003674	GO:0008150																																																																
AT4G39370	GO:0005634	GO:0004843																																																																	
AT3G18215	GO:0008150	GO:0003674																																																																	
AT1G16720	GO:0009570	GO:0006413	GO:0046777	GO:0009941	GO:0010207	GO:0009507	GO:0010155																																																												
EMB1776	GO:0005575	GO:0008150	GO:0003674																																																																
AT5G13530	GO:0004672	GO:0005802	GO:0043621	GO:0005515	GO:0009738	GO:0004842	GO:0016567	GO:0048589	GO:0032940	GO:0005769	GO:0005737	GO:0006952	GO:0009788	GO:0016197	GO:0009737	GO:0000956																																																			
AT5G41030	GO:0003700	GO:0005634	GO:0006355																																																																
AT4G36270	GO:0005524	GO:0008150	GO:0005634																																																																
AT1G33640	GO:0008150	GO:0003674																																																																	
AT3G56170	GO:0004518																																																																		
AT2G45120	GO:0003676	GO:0006355	GO:0008270	GO:0005634	GO:0003700																																																														
AT1G50760	GO:0009507	GO:0008150																																																																	
AT3G62430	GO:0003674	GO:0008150	GO:0005575																																																																
AT1G69230	GO:0003674	GO:0008150	GO:0005886																																																																
AT3G26100	GO:0008536	GO:0005737	GO:0008150																																																																
AT5G05470	GO:0003723	GO:0005737	GO:0009640	GO:0010388	GO:0005829	GO:0009220	GO:0003743																																																												
AT1G05860	GO:0009507	GO:0003674	GO:0008150																																																																
AT2G32450	GO:0005886	GO:0005509	GO:0016757	GO:0005634																																																															
AT4G21900	GO:0016020	GO:0043144	GO:0001682	GO:0005215	GO:0006397	GO:0004526	GO:0005739	GO:0005634																																																											
AT2G32080	GO:0005634	GO:0046686	GO:0009651	GO:0006970	GO:0006816	GO:0003676	GO:0006833	GO:0007033	GO:0007030	GO:0009750	GO:0005737	GO:0048767																																																							
AT4G34000	GO:0003700	GO:0009651	GO:0007165	GO:0006355	GO:0008219	GO:0009414	GO:0009755	GO:0003677	GO:0009863	GO:0005634	GO:0045893	GO:0009738	GO:0009873	GO:0005515	GO:0009737	GO:0000303																																																			
AT1G75891	GO:0005575	GO:0008150	GO:0003674																																																																
AT1G32630	GO:0008150	GO:0003674	GO:0005634																																																																
AT4G36245	GO:0030533	GO:0006414	GO:0005575																																																																
AT1G63160	GO:0005663	GO:0016887	GO:0005634																																																																
AT1G75920	GO:0005576	GO:0019953	GO:0016298	GO:0016746																																																															
AT4G08040	GO:0009693	GO:0005737	GO:0016847																																																																
AT3G23715	GO:0005576																																																																		
AT2G33847	GO:0005739	GO:0005634																																																																	
AT5G49580	GO:0006457	GO:0005737																																																																	
AT4G26510	GO:0005524	GO:0010498	GO:0004845	GO:0007010	GO:0005575	GO:0016301	GO:0009058	GO:0006094																																																											
AT3G50060	GO:0006355	GO:0048527	GO:0005515	GO:0003700	GO:0003677	GO:0009723	GO:0005634	GO:0010200	GO:0009751																																																										
AT2G14660	GO:0008150	GO:0005634	GO:0003674																																																																
AT3G12020	GO:0003777																																																																		
AT4G28280	GO:0003674	GO:0005886	GO:0090406	GO:0031225	GO:0008150																																																														
AT5G37795	GO:0030533	GO:0006414	GO:0005575																																																																
AT3G02980	GO:0045892	GO:0019375	GO:0007126	GO:0043966	GO:0008080	GO:0016036	GO:0008152																																																												
AT2G11010	GO:0003674	GO:0008150	GO:0005739																																																																
AT5G16990	GO:0006979	GO:0005886	GO:0005829	GO:0005737																																																															
AT3G04450	GO:0003700	GO:0016556	GO:0005634	GO:0006355																																																															
AT3G59765	GO:0003674	GO:0008150	GO:0005575																																																																
AT4G19580	GO:0006457	GO:0005737																																																																	
AT1G70900	GO:0003674																																																																		
AT1G14810	GO:0005739	GO:0006164	GO:0009570	GO:0006520	GO:0009536	GO:0009507	GO:0004073	GO:0016620																																																											
AT1G74510	GO:0005634	GO:0003674	GO:0008150																																																																
AT1G25360	GO:0008150	GO:0005739	GO:0003674																																																																
AT5G03040	GO:0005516	GO:0008150	GO:0006007	GO:0005634	GO:0048767	GO:0005886																																																													
AT5G38330	GO:0006952	GO:0003674	GO:0005576																																																																
ATMG01290	GO:0003674	GO:0008150																																																																	
AT5G01810	GO:0004672	GO:0009738	GO:0005886	GO:0009788	GO:0005737	GO:0016301																																																													
AT3G26250	GO:0005575																																																																		
AT3G22210	GO:0008150	GO:0000023	GO:0003674	GO:0019252	GO:0006098																																																														
AT3G11435	GO:0003674	GO:0005575	GO:0008150																																																																
AT5G45760	GO:0005834	GO:0008150	GO:0005634	GO:0005737	GO:0000166																																																														
AT1G27440	GO:0010413	GO:0016020	GO:0010417	GO:0045492	GO:0005794	GO:0009832	GO:0009834	GO:0003824	GO:0080116																																																										
AT3G24840	GO:0005739	GO:0006810	GO:0005215																																																																
AT3G04790	GO:0008652	GO:0000165	GO:0009862	GO:0009106	GO:0042742	GO:0009697	GO:0009941	GO:0009570	GO:0009535	GO:0009108	GO:0009684	GO:0009507	GO:0009814	GO:0044272	GO:0031348	GO:0006569	GO:0019684	GO:0009579	GO:0006733	GO:0000096	GO:0009072	GO:0009867	GO:0006636	GO:0009117	GO:0019344	GO:0006612	GO:0050832	GO:0006546	GO:0006766	GO:0010310	GO:0019253	GO:0010363	GO:0010200	GO:0019288	GO:0009409	GO:0009695	GO:0009595	GO:0009735	GO:0019748	GO:0043900																											
AT4G39260	GO:0005730	GO:0000380	GO:0005777	GO:0009651	GO:0005618	GO:0009506	GO:0009409	GO:0005886	GO:0005794	GO:0009507	GO:0045087	GO:0007623	GO:0009737	GO:0009735	GO:0048046	GO:0003723	GO:0010043	GO:0005634																																																	
AT5G53960	GO:0005774	GO:0005634																																																																	
AT3G04750	GO:0003674	GO:0008150	GO:0005739																																																																
AT1G07920	GO:0005739	GO:0046686	GO:0016020	GO:0003746	GO:0009507	GO:0005886	GO:0005774	GO:0005829	GO:0009506	GO:0005516	GO:0005730	GO:0005737																																																							
AT4G33410	GO:0005794	GO:0005768	GO:0005802	GO:0005886																																																															
EMB1472	GO:0008150	GO:0005575	GO:0003674																																																																
AT5G59395	GO:0030533	GO:0005575	GO:0006414																																																																
AT3G29800	GO:0008150	GO:0005886	GO:0005524	GO:0016887																																																															
EMB2620	GO:0005575	GO:0003674	GO:0008150																																																																
AT1G69572	GO:0008150	GO:0005575	GO:0003674																																																																
AT4G32280	GO:0010583	GO:0010114	GO:0009733	GO:0005634	GO:0010218	GO:0003700																																																													
AT2G25800	GO:0009832	GO:0008150	GO:0009507	GO:0016049	GO:0030243																																																														
AT1G33400	GO:0000394	GO:0009616	GO:0010050	GO:0008150	GO:0009086	GO:0010267	GO:0035196	GO:0005634																																																											
AT1G50490	GO:0042023	GO:0000911	GO:0043161	GO:0051510	GO:0004842	GO:0000226	GO:0008283	GO:0051788	GO:0043248	GO:0005634																																																									
AT1G32670	GO:0003674	GO:0008150	GO:0005575																																																																
AT3G23260	GO:0008150	GO:0005737	GO:0003674																																																																
AT5G52790	GO:0008150	GO:0005886																																																																	
AT1G63200	GO:0003674	GO:0008150	GO:0001708																																																																
EMB1659	GO:0005575	GO:0008150	GO:0003674																																																																
AT2G18735	GO:0008150	GO:0003674	GO:0005575																																																																
AT5G14140	GO:0005634	GO:0003676	GO:0008150	GO:0008270																																																															
AT1G26330	GO:0008150	GO:0005634																																																																	
AT5G37270	GO:0005634	GO:0003700	GO:0008270																																																																
AT4G01230	GO:0008150	GO:0005783	GO:0005634	GO:0003674																																																															
AT4G07515	GO:0003674	GO:0008150																																																																	
AT1G05620	GO:0035251	GO:0016787	GO:0047724	GO:0005829	GO:0005737	GO:0006148	GO:0010150																																																												
AT1G56510	GO:0009817	GO:0006952																																																																	
AT1G29040	GO:0009507	GO:0005773																																																																	
AT4G18180	GO:0005576	GO:0004650	GO:0005975																																																																
AT4G24740	GO:0005634	GO:0046777	GO:0004672	GO:0045727	GO:0004674	GO:0006397	GO:0005515	GO:0016301																																																											
AT1G62940	GO:0080110	GO:0010584	GO:0016207	GO:0046949	GO:0004467	GO:0031956	GO:0001676	GO:0005737																																																											
AT1G37140	GO:0003723	GO:0005739	GO:0008150																																																																
AT2G28220	GO:0005576	GO:0006508																																																																	
AT1G74140	GO:0005739																																																																		
AT1G75090	GO:0008725	GO:0006281	GO:0006306	GO:0005634																																																															
AT5G66130	GO:0005634	GO:0006282	GO:0033044	GO:0007126	GO:0045893	GO:0006355	GO:0043687	GO:0006259																																																											
EMB2575	GO:0008150	GO:0005575	GO:0003674																																																																
AT3G25820	GO:0034768	GO:0016099	GO:0009507	GO:0050551																																																															
AT3G04180	GO:0005576	GO:0008150																																																																	
AT3G53010	GO:0003674	GO:0008150																																																																	
AT3G20680	GO:0009965	GO:0009507	GO:0045893	GO:0008150	GO:0003674	GO:0030154																																																													
AT3G56010	GO:0019760	GO:0009535	GO:0006098	GO:0003674	GO:0019288	GO:0019252	GO:0000023	GO:0005739	GO:0043085	GO:0008150																																																									
AT1G70540	GO:0010197	GO:0046910	GO:0009507																																																																
AT2G42780	GO:0005634																																																																		
AT2G14100	GO:0019825	GO:0016132	GO:0010167	GO:0010106	GO:0006826	GO:0015706																																																													
AT1G15580	GO:0003700	GO:0005634	GO:0009733	GO:0009741	GO:0010583																																																														
AT5G53550	GO:0005737	GO:0005886	GO:0015198	GO:0009624	GO:0006857	GO:0048316	GO:0051980	GO:0003006																																																											
AT1G14455	GO:0003674	GO:0008150																																																																	
AT4G13840	GO:0019761	GO:0016740	GO:0005737																																																																
AT5G42090	GO:0005802	GO:0005794	GO:0005768	GO:0009507																																																															
AT5G46130	GO:0003674	GO:0008150																																																																	
GAR10	GO:0009739	GO:0005575	GO:0003674																																																																
QRP2	GO:0003674	GO:0005575	GO:0009620																																																																
AT5G10290	GO:0016301	GO:0005886	GO:0006468																																																																
AT5G42140	GO:0035091	GO:0007165	GO:0008536	GO:0005576	GO:0003682	GO:0008270																																																													
AT1G48040	GO:0004722																																																																		
AT4G34430	GO:0005634	GO:0003700	GO:0003677																																																																
AT1G14480	GO:0008150	GO:0005575																																																																	
AT2G27370	GO:0005515	GO:0007043	GO:0042545	GO:0048226	GO:0042803																																																														
AT2G07757	GO:0006414	GO:0030533	GO:0005575																																																																
AT5G65250	GO:0009941	GO:0009507	GO:0008150	GO:0003674																																																															
AT4G32475	GO:0006414	GO:0030533	GO:0005575																																																																
AT1G55220	GO:0003674	GO:0008150	GO:0005575																																																																
AT5G55570	GO:0005739																																																																		
AT5G09480	GO:0008150	GO:0003674																																																																	
AT2G33630	GO:0006694	GO:0005783	GO:0003854																																																																
AT1G32975	GO:0008150	GO:0005739	GO:0003674																																																																
AT1G08900	GO:0005886	GO:0015144																																																																	
AT1G69870	GO:0005886	GO:0015706	GO:0016020	GO:0019761	GO:0080054	GO:0005215	GO:0006857	GO:0080055																																																											
AT5G18220	GO:0004553	GO:0031225																																																																	
AT3G21055	GO:0019684	GO:0008150	GO:0035304	GO:0010207	GO:0003674	GO:0030095	GO:0009543	GO:0015979	GO:0009657	GO:0006364	GO:0009507																																																								
AT3G02280	GO:0005634	GO:0006355	GO:0045893	GO:0043687	GO:0009793	GO:0016567	GO:0000724	GO:0009640	GO:0016491	GO:0010212	GO:0016571	GO:0016579	GO:0010388	GO:0005515	GO:0005737	GO:0016651																																																			
AT5G35338	GO:0008327	GO:0005634																																																																	
AT4G09440	GO:0003674	GO:0005739	GO:0008150																																																																
AT1G22060	GO:0005773	GO:0010075	GO:0005737																																																																
AT3G29410	GO:0005737	GO:0009736																																																																	
AT1G04090	GO:0008150	GO:0003674																																																																	
AT2G04500	GO:0005634																																																																		
AT4G36160	GO:0005634	GO:0006355	GO:0010089	GO:0003700	GO:0009741																																																														
AT1G56450	GO:0009407	GO:0009651	GO:0006096	GO:0022626	GO:0080129	GO:0005839	GO:0006635	GO:0043161	GO:0006094	GO:0046686	GO:0051788	GO:0005829	GO:0005737	GO:0006511	GO:0043248	GO:0008233	GO:0000502																																																		
AT3G47510	GO:0008150	GO:0005576	GO:0003674																																																																
AT3G52250	GO:0003677	GO:0008380	GO:0003700	GO:0005634																																																															
EMB2475	GO:0008150	GO:0003674	GO:0005575																																																																
AT1G66870	GO:0005886	GO:0008150	GO:0003674																																																																
AT4G14300	GO:0003723																																																																		
AT5G28262	GO:0005575	GO:0003674	GO:0008150																																																																
AT3G60245	GO:0005840	GO:0022625	GO:0042254	GO:0006412	GO:0003735	GO:0005737																																																													
AT4G21020	GO:0005886	GO:0009793																																																																	
EMB2531	GO:0003674	GO:0008150	GO:0005575																																																																
AT3G03620	GO:0016020	GO:0005215	GO:0005886	GO:0015297																																																															
AT4G19370	GO:0008150	GO:0009693	GO:0005576	GO:0003674	GO:0009723																																																														
AT3G57330	GO:0009705	GO:0009963	GO:0055081	GO:0005773	GO:0006612	GO:0043069	GO:0042742	GO:0005886	GO:0005774	GO:0005388	GO:0010363	GO:0005516	GO:0009507	GO:0005794																																																					
AT3G10960	GO:0006863	GO:0005215	GO:0016020	GO:0022857	GO:0015854	GO:0005345	GO:0015853																																																												
AT5G63490	GO:0009738	GO:0006612	GO:0009867	GO:0009723	GO:0009863	GO:0035556	GO:0010363																																																												
AT3G14270	GO:0009555	GO:0007165	GO:0000285	GO:0090332	GO:0016308	GO:0005768	GO:0035091	GO:0010256	GO:0005739	GO:0008270	GO:0007033	GO:0005737																																																							
AT2G26570	GO:0005886	GO:0005515	GO:0009904	GO:0009903	GO:0005829																																																														
AT4G20240	GO:0019825																																																																		
AT5G43850	GO:0005886	GO:0010309	GO:0046872																																																																
AT5G52320	GO:0019825	GO:0005576																																																																	
AT4G21350	GO:0005634	GO:0016567																																																																	
AT3G50170	GO:0005886	GO:0003674	GO:0008150																																																																
AT1G60670	GO:0005634	GO:0008150																																																																	
AT3G11780	GO:0005576	GO:0015706	GO:0003674	GO:0010167	GO:0005773	GO:0008150																																																													
AT5G42250	GO:0005737																																																																		
AT5G18610	GO:0005886	GO:0006468	GO:0016301																																																																
AT1G56310	GO:0005622	GO:0005634	GO:0008408	GO:0003676																																																															
AT5G06930	GO:0005634																																																																		
AT3G27027	GO:0003674	GO:0008150																																																																	
AT5G32613	GO:0003676	GO:0005634	GO:0008150																																																																
AT3G57540	GO:0008150	GO:0003677	GO:0005634																																																																
AT2G01020	GO:0003674	GO:0022625	GO:0043043																																																																
AT4G36988	GO:0005739																																																																		
AT1G59780	GO:0006952	GO:0005575																																																																	
AT3G49700	GO:0005515	GO:0009693	GO:0016847	GO:0006417	GO:0005737	GO:0071281																																																													
AT3G47890	GO:0005634																																																																		
AT4G14713	GO:0005515	GO:0048366	GO:0005634	GO:0042127																																																															
AT4G39420	GO:0005575	GO:0008150																																																																	
AT4G30870	GO:0007131	GO:0007129	GO:0008284	GO:0042138	GO:0006281	GO:0000794	GO:0006302	GO:0000724	GO:0009560	GO:0043687	GO:0007140	GO:0051026	GO:0007062	GO:0006974	GO:0000278	GO:0009410	GO:0045893	GO:0005634	GO:0045132	GO:0004519	GO:0051276	GO:0006312	GO:0006355	GO:0006396	GO:0003676	GO:0016444	GO:0048522																																								
AT1G28330	GO:0009749	GO:0005634	GO:0003674	GO:0009744	GO:0009750																																																														
AT5G65400	GO:0005777	GO:0008150	GO:0009507																																																																
EMB2518	GO:0003674	GO:0008150	GO:0005575																																																																
AT1G70880	GO:0005634	GO:0003674																																																																	
AT1G61100	GO:0005886	GO:0006952																																																																	
AT2G45245	GO:0003674	GO:0008150	GO:0005575																																																																
AT5G27820	GO:0006354	GO:0009507	GO:0003735	GO:0042254	GO:0005840																																																														
AT2G01590	GO:0010598	GO:0003674	GO:0009507	GO:0016020	GO:0009773																																																														
AT3G50260	GO:0010200	GO:0005634	GO:0009617	GO:0042742	GO:0006355	GO:0009738	GO:0003677	GO:0009409	GO:0042538	GO:0009611	GO:0002679	GO:0009414	GO:0003700	GO:0010941	GO:0035556	GO:0009737																																																			
AT4G26320	GO:0031225	GO:0005886																																																																	
AT1G45246	GO:0030533	GO:0005575	GO:0006414																																																																
AT4G14320	GO:0022625	GO:0005737	GO:0006412	GO:0005840	GO:0003735																																																														
AT3G52110	GO:0003674	GO:0000226	GO:0005634	GO:0008150	GO:0000911																																																														
AT1G17930	GO:0048507	GO:0005634																																																																	
AT2G26267	GO:0005739																																																																		
AT5G03530	GO:0005777	GO:0030742	GO:0005515	GO:0005794	GO:0080115	GO:0005525																																																													
AT3G54400	GO:0009505	GO:0019344	GO:0009507	GO:0005576	GO:0048046	GO:0005618	GO:0006508																																																												
AT3G60990	GO:0008150	GO:0003674	GO:0005634																																																																
AT1G27370	GO:0005634	GO:0006355	GO:0045893	GO:0003700	GO:0048510	GO:0010358	GO:0003677																																																												
AT5G11250	GO:0006952																																																																		
AT3G13290	GO:0000166	GO:0005634																																																																	
AT3G19515	GO:0010050	GO:0005634	GO:0008150	GO:0009616	GO:0003674	GO:0009086	GO:0000394																																																												
AT1G74670	GO:0009740	GO:0009739	GO:0080167	GO:0009744	GO:0010162	GO:0009750	GO:0003674	GO:0009749	GO:0005576																																																										
AT3G47100	GO:0003674	GO:0005739	GO:0008150																																																																
AT3G54940	GO:0006508	GO:0005576	GO:0008234																																																																
AT2G47340	GO:0005737	GO:0046910																																																																	
AT2G47020	GO:0006415	GO:0009507	GO:0005737	GO:0003747																																																															
AT1G51710	GO:0005516	GO:0004843	GO:0016579	GO:0010388	GO:0016571	GO:0016567	GO:0009640	GO:0045893	GO:0009506	GO:0005634																																																									
AT5G65274	GO:0005737																																																																		
AT5G63540	GO:0003674	GO:0007126	GO:0000724	GO:0005634	GO:0048453	GO:0048451																																																													
AT5G53740	GO:0008150	GO:0005739	GO:0003674																																																																
AT1G65840	GO:0009698	GO:0005777	GO:0046592	GO:0042398	GO:0006598	GO:0005634	GO:0009805	GO:0009611	GO:0008131																																																										
AT5G50175	GO:0005739	GO:0008150	GO:0003674																																																																
AT2G22730	GO:0009507	GO:0005351	GO:0016020	GO:0015144																																																															
AT5G15570	GO:0005634	GO:0009560	GO:0003674																																																																
AT5G11540	GO:0019853	GO:0055114	GO:0050105	GO:0005739																																																															
AT4G26470	GO:0010359	GO:0005737	GO:0005509	GO:0009693	GO:0005634	GO:0009407	GO:0000041	GO:0009860	GO:0009827	GO:0010583																																																									
AT1G30230	GO:0005829	GO:2001006	GO:0005886	GO:0071668	GO:0006414	GO:0005853	GO:0009808	GO:0003746	GO:0046686																																																										
AT5G09450	GO:0008150	GO:0003674	GO:0005739																																																																
AT1G70050	GO:0030533	GO:0006414	GO:0005575																																																																
AT1G73570	GO:0008150																																																																		
AT3G25060	GO:0005739	GO:0008150																																																																	
AT1G50880	GO:0003674	GO:0008150																																																																	
AT5G59310	GO:0009409	GO:0042538	GO:0009737	GO:0009414	GO:0005576	GO:0009651	GO:0006869																																																												
AT4G13110	GO:0009507	GO:0003674	GO:0008150																																																																
AT5G19060	GO:0009507	GO:0008150	GO:0003674																																																																
AT1G08630	GO:0006567	GO:0005737	GO:0009744	GO:0009750	GO:0004793	GO:0016832																																																													
AT5G09660	GO:0009695	GO:0009657	GO:0009507	GO:0009965	GO:0048046	GO:0010207	GO:0009862	GO:0008652	GO:0019288	GO:0019216	GO:0009072	GO:0000165	GO:0000096	GO:0010304	GO:0005773	GO:0080093	GO:0006612	GO:0009106	GO:0009902	GO:0009867	GO:0006098	GO:0015994	GO:0006355	GO:0031408	GO:0005777	GO:0009853	GO:0006655	GO:0019748	GO:0045893	GO:0010363	GO:0009941	GO:0016117	GO:0009617	GO:0005737	GO:0031998	GO:0006636	GO:0042579	GO:0015995	GO:0006546	GO:0006766	GO:0009117	GO:0009735	GO:0009416	GO:0030154	GO:0043085	GO:0044272	GO:0044242	GO:0010310	GO:0010103	GO:0016615	GO:0035304	GO:0009108	GO:0006364	GO:0006733	GO:0031348												
AT1G74840	GO:0005634	GO:0006612	GO:0009753	GO:0010363	GO:0046686	GO:0009751	GO:0009733	GO:0009739	GO:0003700	GO:0009737	GO:0003677	GO:0006355	GO:0009651	GO:0009963	GO:0009723																																																				
AT1G36150	GO:0005886	GO:0008289	GO:0031225	GO:0006869																																																															
EMB1456	GO:0005575	GO:0003674	GO:0008150																																																																
AT2G28315	GO:0016020	GO:0005886																																																																	
AT3G27490	GO:0005634																																																																		
AT1G52350	GO:0006414	GO:0030533	GO:0005575																																																																
AT3G45660	GO:0005215	GO:0016020	GO:0005886	GO:0006857																																																															
AT1G54010	GO:0016020	GO:0005773	GO:0005774	GO:0005576	GO:0009506																																																														
AT1G65970	GO:0005737	GO:0016209																																																																	
AT1G19715	GO:0008150	GO:0005576																																																																	
AT4G14950	GO:0003674	GO:0005783	GO:0009507																																																																
EMB1148	GO:0008150	GO:0005575	GO:0003674																																																																
AT1G64830	GO:0005576	GO:0006508																																																																	
AT3G49800	GO:0005634	GO:0003674	GO:0008150																																																																
AT1G72670	GO:0005516	GO:0000226	GO:0008150	GO:0005737	GO:0000911																																																														
AT5G59990	GO:0005634	GO:0003674																																																																	
AT5G15520	GO:0016020	GO:0005829	GO:0009506	GO:0006412	GO:0005730	GO:0001510	GO:0022627	GO:0003735	GO:0005840	GO:0005634																																																									
AT4G35970	GO:0016688	GO:0004601																																																																	
AT1G15480	GO:0006302	GO:0007129	GO:0045132	GO:0005739	GO:0009560	GO:0008150	GO:0007131	GO:0007062	GO:0006312	GO:0003677	GO:0042138	GO:0042991																																																							
AT2G45150	GO:0010207	GO:0008654	GO:0004605	GO:0005886	GO:0009536	GO:0016020																																																													
AT4G35390	GO:0009938	GO:0003700	GO:0005634																																																																
AT4G10380	GO:0015700	GO:0015250	GO:0016020	GO:0016328	GO:0080138	GO:0046715	GO:0015105	GO:0005886	GO:0006826	GO:0010036	GO:0046685	GO:0010167	GO:0015706	GO:0080029	GO:0006810	GO:0000041	GO:0046713	GO:0010106																																																	
AT3G03510	GO:0005886	GO:0009416	GO:0004871																																																																
AT2G24696	GO:0005634																																																																		
AT1G11700	GO:0003674	GO:0008150	GO:0009507																																																																
EMB2986	GO:0008150	GO:0005575	GO:0003674																																																																
AT1G06360	GO:0005739	GO:0016491																																																																	
AT1G54040	GO:0019762	GO:0030234	GO:0042742	GO:0005515	GO:0009753	GO:0005634	GO:0005737	GO:0010150																																																											
AT4G28890	GO:0048765	GO:0016567	GO:0048589	GO:0004842	GO:0000041	GO:0048767	GO:0008270	GO:0048527																																																											
AT4G25810	GO:0005576	GO:0005618	GO:0005794	GO:0016798																																																															
AT3G11100	GO:0006301	GO:0005737	GO:0006355	GO:0003700	GO:0048573	GO:0005634																																																													
AT1G19371	GO:0035195	GO:0016036																																																																	
AT5G64380	GO:0016556	GO:0042578	GO:0009570	GO:0009507	GO:0005975																																																														
EMB1677	GO:0008150	GO:0005575	GO:0003674																																																																
EMB2038	GO:0005575	GO:0003674	GO:0008150																																																																
AT3G49520	GO:0003674	GO:0005737	GO:0008150																																																																
AT1G73960	GO:0005634	GO:0009630	GO:0009506																																																																
AT1G16900	GO:0030433	GO:0016757	GO:0006490	GO:0005783	GO:0030246	GO:0004377	GO:0000026																																																												
AT2G46670	GO:0003674	GO:0005634																																																																	
AT5G41280	GO:0046658	GO:0031225	GO:0005886	GO:0008150	GO:0003674																																																														
AT2G16019	GO:0005634																																																																		
AT3G06340	GO:0006457	GO:0006486	GO:0005737																																																																
AT2G39440	GO:0003674	GO:0005634	GO:0008150																																																																
AT2G22070	GO:0003674	GO:0008150	GO:0005739																																																																
AT5G13840	GO:0005515	GO:0043161	GO:0032875	GO:0051567	GO:0005834	GO:0004871	GO:0051225	GO:0006306	GO:0000226	GO:0031047	GO:0006342	GO:0051510	GO:0051788	GO:0008283	GO:0007276	GO:0042023	GO:0007165	GO:0043248	GO:0000911	GO:0042127	GO:0051302	GO:0005634																																													
AT5G53540	GO:0016887	GO:0005886																																																																	
AT3G54802	GO:0008150	GO:0005575	GO:0003674																																																																
AT1G19910	GO:0046961	GO:0005774	GO:0016887	GO:0005773	GO:0000220	GO:0009507																																																													
EMB1324	GO:0003674	GO:0005575	GO:0008150																																																																
XRS11	GO:0003674	GO:0006281	GO:0005575																																																																
AT5G17880	GO:0006952	GO:0042742	GO:0010114	GO:0005737	GO:0009416																																																														
AT3G57610	GO:0009507	GO:0009570	GO:0004019	GO:0006167	GO:0009152	GO:0009220	GO:0006164	GO:0009536	GO:0046686	GO:0048046	GO:0009165																																																								
AT5G12460	GO:0003674	GO:0008150																																																																	
AT2G42190	GO:0005737	GO:0003674	GO:0008150																																																																
AT3G24465	GO:0005576																																																																		
AT4G02655	GO:0003674	GO:0005576	GO:0008150																																																																
AT5G50150	GO:0005576	GO:0008150	GO:0003674																																																																
AT3G09520	GO:0006904	GO:0000145	GO:0005634																																																																
AT5G15470	GO:0016757	GO:0016758	GO:0016051	GO:0052325	GO:0005794	GO:0009860	GO:0090406	GO:0047262	GO:0009555																																																										
AT1G14790	GO:0009615	GO:0009862	GO:0035304	GO:0016441	GO:0000165	GO:0031348	GO:0009867	GO:0010310	GO:0005634	GO:0009617	GO:0006355	GO:0006612	GO:0010363	GO:0060148	GO:0003968	GO:0010025	GO:0003676	GO:0009751																																																	
AT1G07980	GO:0005634	GO:0045893	GO:0006355	GO:0043687	GO:0003700																																																														
AT1G71840	GO:0005834	GO:0005829	GO:0005737	GO:0008150	GO:0000166																																																														
EMB2643	GO:0008150	GO:0005575	GO:0003674																																																																
AT5G09890	GO:0005737	GO:0016301	GO:0005829																																																																
AT5G49030	GO:0004812	GO:0009793	GO:0006418	GO:0010027	GO:0048481	GO:0005524	GO:0005737	GO:0009570	GO:0009507	GO:0010228	GO:0016226	GO:0016117																																																							
AT5G13710	GO:0009698	GO:0005783	GO:0016126	GO:0005773	GO:0003838	GO:0042398	GO:0019745	GO:0016132	GO:0006084	GO:0009805	GO:0006598	GO:0005737	GO:0009793	GO:0009506	GO:0009611																																																				
AT3G24170	GO:0005737	GO:0005777	GO:0004362	GO:0009407																																																															
AT1G35516	GO:0005739																																																																		
AT2G23930	GO:0005829	GO:0005634	GO:0005732																																																																
AT5G02970	GO:0003824	GO:0005737	GO:0008150																																																																
AT1G06860	GO:0006414	GO:0030533	GO:0005575																																																																
AT1G24625	GO:0046982	GO:0003700	GO:0005634	GO:0006355	GO:0003676	GO:0008270																																																													
AT5G16230	GO:0006633	GO:0045300	GO:0009507																																																																
AT5G49180	GO:0009505	GO:0030599																																																																	
AT1G17285	GO:0003674	GO:0008150	GO:0005739																																																																
AT2G41960	GO:0009506	GO:0005886	GO:0008150	GO:0003674																																																															
AT5G04750	GO:0009507	GO:0042030	GO:0005739																																																																
AT3G55515	GO:0048367	GO:0005739	GO:0003674																																																																
AT1G11240	GO:0000398	GO:0008150	GO:0007062	GO:0042138	GO:0051604	GO:0006302	GO:0007131	GO:0005634	GO:0009560	GO:0006312	GO:0042991	GO:0007129	GO:0045132	GO:0003674																																																					
AT1G28980	GO:0006414	GO:0030533	GO:0005575																																																																
AT5G52450	GO:0005774	GO:0016020	GO:0009624	GO:0005215	GO:0005886																																																														
EMB1423	GO:0003674	GO:0005575	GO:0008150																																																																
AT3G29638	GO:0008150	GO:0005634	GO:0003674																																																																
AT4G11930	GO:0005575	GO:0008150	GO:0003674																																																																
AT4G28860	GO:0046777	GO:0009785	GO:0005634	GO:0004674	GO:0009640	GO:0005737	GO:0009637	GO:0016301																																																											
AT5G59550	GO:0009414	GO:0009737	GO:0030968	GO:0051865	GO:0010200	GO:0004842	GO:0009873	GO:0035556	GO:0009693	GO:0002679	GO:0008270	GO:0005634																																																							
AT2G34555	GO:0052634	GO:0005737	GO:0045487																																																																
AT3G52930	GO:0005740	GO:0009853	GO:0006098	GO:0009266	GO:0009744	GO:0006096	GO:0005739	GO:0005730	GO:0048046	GO:0009507	GO:0009749	GO:0009651	GO:0051788	GO:0006007	GO:0046686	GO:0005737	GO:0005507	GO:0006972	GO:0007030	GO:0009750	GO:0006511	GO:0009506	GO:0005886	GO:0005774	GO:0005829	GO:0006085	GO:0006833	GO:0080129	GO:0006094	GO:0080167	GO:0005618																																				
AT1G02680	GO:0009960	GO:0005667	GO:0006352	GO:0006366	GO:0005634	GO:0000394	GO:0009793	GO:0048316																																																											
ATCG00350	GO:0006354	GO:0009535	GO:0006091	GO:0009507	GO:0010287	GO:0016168	GO:0009941	GO:0009534	GO:0019684	GO:0009538	GO:0015979	GO:0009579	GO:0016020																																																						
AT5G36710	GO:0003674	GO:0008150	GO:0009507																																																																
AT1G04730	GO:0007062	GO:0006261	GO:0005657	GO:0016887	GO:0005634																																																														
AT1G29951	GO:0005739																																																																		
AT1G25375	GO:0003824	GO:0008152	GO:0009536																																																																
ATMG00080	GO:0006412	GO:0005762	GO:0005739	GO:0003735																																																															
AT3G51970	GO:0016746	GO:0005515	GO:0008150	GO:0016127	GO:0009507	GO:0034434																																																													
AT5G52882	GO:0005886																																																																		
AT2G04030	GO:0009570	GO:0009658	GO:0009941	GO:0045037	GO:0048481	GO:0005774	GO:0009507	GO:0009651	GO:0009408	GO:0010157	GO:0005524	GO:0009536	GO:0005739	GO:0006457	GO:0009793	GO:0009704	GO:0009414																																																		
AT3G08040	GO:0005886	GO:0010413	GO:0071369	GO:0006826	GO:0006879	GO:0005215	GO:0015137	GO:0071281	GO:0071732	GO:0010167	GO:0045492	GO:0010106	GO:0015706	GO:0015297	GO:0016020																																																				
AT3G61290	GO:0005576	GO:0008150																																																																	
AT2G41980	GO:0006511	GO:0005634	GO:0007275																																																																
AT3G62990	GO:0005634	GO:0003674	GO:0008150																																																																
AT2G03500	GO:0003700	GO:0006355	GO:0005634	GO:0003677																																																															
AT4G22280	GO:0003674	GO:0008150	GO:0005575																																																																
VIR2	GO:0009658	GO:0005575	GO:0003674																																																																
AT1G25510	GO:0006508	GO:0005576																																																																	
AT5G17670	GO:0009507	GO:0009941																																																																	
LIT	GO:0003674	GO:0009825	GO:0005575	GO:0010015																																																															
AT5G54075	GO:0000154	GO:0003674	GO:0005732																																																																
AT2G35945	GO:0003674	GO:0005575	GO:0008150																																																																
AT2G28620	GO:0006342	GO:0003777	GO:0010389	GO:0006275	GO:0051567																																																														
AT3G58890	GO:0006863	GO:0003674	GO:0031225	GO:0005634	GO:0008150																																																														
AT2G35960	GO:0019252	GO:0000023	GO:0005886	GO:0003674	GO:0008150																																																														
AT4G25350	GO:0005634	GO:0010468	GO:0005829	GO:0010017	GO:0006857	GO:0045793	GO:0006817	GO:0016036	GO:0016021	GO:0005886	GO:0009960	GO:0080050	GO:0080113																																																						
AT1G78206	GO:0005575	GO:0008150	GO:0003674																																																																
AT3G18120	GO:0003674	GO:0008150	GO:0005634																																																																
AT5G58440	GO:0051604	GO:0032585	GO:0005829	GO:0005515	GO:0007165	GO:0035091	GO:0030904	GO:0090351	GO:0043621	GO:0035556	GO:0005634	GO:0032502																																																							
AT1G47400	GO:0005575	GO:0008150	GO:0003674																																																																
AT5G67600	GO:0009554	GO:0005886																																																																	
AT3G53668	GO:0005739																																																																		
AT3G46206	GO:0008150	GO:0005575	GO:0003674																																																																
AT5G41890	GO:0016298	GO:0005576																																																																	
AT4G29740	GO:0005576	GO:0009823	GO:0019139	GO:0008131																																																															
EMB1894	GO:0005575	GO:0008150	GO:0003674																																																																
AT5G19860	GO:0005773	GO:0008150	GO:0009507																																																																
AT3G17609	GO:0006355	GO:0030968	GO:0005634	GO:0009410	GO:0010224	GO:0080167	GO:0003700	GO:0005515	GO:0003677																																																										
AT3G29590	GO:0009718	GO:0010224	GO:0016740	GO:0009744	GO:0005737	GO:0050736																																																													
AT5G24220	GO:0005634																																																																		
AT2G07718	GO:0005739	GO:0016491																																																																	
AT3G12980	GO:0009908	GO:0004402	GO:0006473	GO:0005634																																																															
AT4G10870	GO:0003674	GO:0008150	GO:0005634																																																																
AT3G02470	GO:0009805	GO:0009698	GO:0016458	GO:0004014	GO:0009611	GO:0016197	GO:0006596	GO:0042398	GO:0019079	GO:0005515	GO:0006623	GO:0006598	GO:0016192																																																						
AT1G79690	GO:0005829	GO:0005773	GO:0016787	GO:0005737	GO:0005515																																																														
AT2G19410	GO:0016301	GO:0005886																																																																	
AT1G36970	GO:0008150	GO:0003674	GO:0005634																																																																
AT5G38880	GO:0005876	GO:0051011																																																																	
AT5G14430	GO:0005794	GO:0005774	GO:0005768	GO:0005802	GO:0009505																																																														
AT4G22330	GO:0003824	GO:0016020	GO:0005783	GO:0005794																																																															
AT2G04410	GO:0005886	GO:0005634	GO:0008150	GO:0003674	GO:0009506																																																														
AT1G34280	GO:0008150	GO:0005575	GO:0003674																																																																
EMB1176	GO:0005575	GO:0008150	GO:0003674																																																																
AT3G12977	GO:0005634																																																																		
AT2G21390	GO:0030126	GO:0009853	GO:0005215	GO:0006888	GO:0006511	GO:0080129	GO:0000911	GO:0051788	GO:0005829	GO:0000226	GO:0080008	GO:0016020																																																							
AT3G25140	GO:0005802	GO:0010289	GO:0045489	GO:0005794	GO:0016757	GO:0016051	GO:0047262	GO:0005768	GO:0005739	GO:0016758																																																									
AT5G38260	GO:0016301	GO:0005886																																																																	
AT5G36670	GO:0006355	GO:0005634	GO:0003677																																																																
AT4G00070	GO:0008150	GO:0005634																																																																	
AT2G16720	GO:0009751	GO:0003677	GO:0009873	GO:0006355	GO:0003700	GO:0009651	GO:0009753	GO:0005634	GO:0009737																																																										
AT2G17265	GO:0009620	GO:0004413	GO:0019344	GO:0009086	GO:0000394	GO:0009570	GO:0009507	GO:0009088	GO:0009617																																																										
RE	GO:0009658	GO:0005575	GO:0003674																																																																
AT5G23550	GO:0005739	GO:0000394	GO:0006661	GO:0003674	GO:0009086																																																														
AT1G41875	GO:0005739																																																																		
AT2G07725	GO:0005840	GO:0006412	GO:0003735	GO:0009507																																																															
AT4G20150	GO:0009060	GO:0080129	GO:0005774	GO:0005747	GO:0009853	GO:0006096	GO:0006511	GO:0051788	GO:0005739	GO:0046686	GO:0009507	GO:0003674	GO:0008150																																																						
AT1G19660	GO:0009611																																																																		
AT3G54160	GO:0003674	GO:0008150	GO:0005634																																																																
AT5G25160	GO:0006355	GO:0005634	GO:0003700	GO:0008270	GO:0003676																																																														
AT5G26050	GO:0003674	GO:0008150	GO:0005576																																																																
AT2G44270	GO:0009410	GO:0006396	GO:0043687	GO:0048522	GO:0016579	GO:0045893	GO:0005737	GO:0006355	GO:0016567	GO:0080157	GO:0000278	GO:0016571	GO:0009640	GO:0010388	GO:0009560	GO:0000302																																																			
AT4G37860	GO:0008150	GO:0005739	GO:0003674																																																																
ATCG00720	GO:0009535	GO:0009507	GO:0009579	GO:0009407	GO:0019684	GO:0009534	GO:0030243	GO:0009773	GO:0016020	GO:0009512	GO:0006354	GO:0009832	GO:0010583	GO:0006091	GO:0015979	GO:0016049	GO:0020037																																																		
RPP2	GO:0009817	GO:0005575	GO:0003674																																																																
AT3G06380	GO:0005634	GO:0003700	GO:0005515	GO:0009620	GO:0008081	GO:0006355																																																													
AT5G65950	GO:0030244	GO:0048193	GO:0006486	GO:0003674	GO:0008150	GO:0005634																																																													
AT5G05450	GO:0005634	GO:0008026																																																																	
AT5G62180	GO:0005634																																																																		
ATCG00640	GO:0015979	GO:0006354	GO:0000311	GO:0006412	GO:0003735	GO:0009507	GO:0006091																																																												
AT2G16385	GO:0008150	GO:0005739	GO:0003674																																																																
AT5G07190	GO:0005634	GO:0005576	GO:0031225	GO:0016020	GO:0003674	GO:0009845	GO:0009737	GO:0009793	GO:0010162																																																										
AT5G35620	GO:0050687	GO:0005515	GO:0006413	GO:0009615	GO:0005829	GO:0000340	GO:0005634	GO:0003743	GO:0005737	GO:0003723																																																									
AT5G61560	GO:0009595	GO:0030968	GO:0006499	GO:0002238	GO:0002679	GO:0005634	GO:0002237	GO:0006865	GO:0010200	GO:0005886	GO:0009581	GO:0009507	GO:0016301																																																						
AT4G24910	GO:0008150	GO:0003674	GO:0009507																																																																
AT1G79160	GO:0003674	GO:0008150	GO:0005575																																																																
AT3G52010	GO:0006508	GO:0004185	GO:0005576																																																																
AT3G25270	GO:0008150	GO:0005634																																																																	
AT5G17340	GO:0003674	GO:0005576	GO:0008150																																																																
AT1G59124	GO:0006952	GO:0005575																																																																	
ATMG01150	GO:0005739	GO:0008150	GO:0003674																																																																
AT3G63500	GO:0001708	GO:0005634	GO:0005515	GO:0090421	GO:0009880																																																														
AT1G77300	GO:0010452	GO:0048653	GO:0005634	GO:0048481	GO:0043067	GO:0031062	GO:0042800	GO:0016116	GO:0010223	GO:0040029	GO:0010363	GO:0009910	GO:0009555	GO:0009553																																																					
AT3G23620	GO:0001510	GO:0005730	GO:0005634																																																																
AT2G13463	GO:0005739																																																																		
AT2G43060	GO:0005634	GO:0003700																																																																	
AT1G15825	GO:0008150	GO:0005575	GO:0003674																																																																
AT5G42600	GO:0019745	GO:0016104	GO:0005783	GO:0034074	GO:0003824																																																														
AT5G49120	GO:0003674	GO:0005634	GO:0008150																																																																
AT3G24230	GO:0016829	GO:0030570	GO:0005576																																																																
AT2G45780	GO:0005575	GO:0008150	GO:0003674																																																																
AT4G13340	GO:0005199	GO:0009506	GO:0005515	GO:0005618	GO:0009505																																																														
AT1G61930	GO:0005575	GO:0003674	GO:0008150																																																																
AT4G31420	GO:0006355	GO:0005634	GO:0003700																																																																
AT4G22870	GO:0005737																																																																		
AT5G43070	GO:0005640	GO:0006913	GO:0048527	GO:0005634	GO:0005515																																																														
AT3G44280	GO:0008150	GO:0003674																																																																	
AT5G01470	GO:0005737																																																																		
AT3G28925	GO:0005634																																																																		
AT3G26510	GO:0005634	GO:0005515	GO:0008150																																																																
AT5G18160	GO:0008150	GO:0005634	GO:0003674																																																																
AT1G29430	GO:0003674	GO:0005739	GO:0009733																																																																
AT1G08790	GO:0005634	GO:0003674	GO:0008150																																																																
AT3G19130	GO:0042991	GO:0008143	GO:0005829	GO:0005634	GO:0003723																																																														
AT3G54220	GO:0005515	GO:0009630	GO:0008356	GO:0051457	GO:0043565	GO:0005634	GO:0009956	GO:0003700																																																											
AT5G20640	GO:0003674																																																																		
AT3G25730	GO:0005634	GO:0009691	GO:0003700																																																																
AT4G09140	GO:0009793	GO:0006302	GO:0030983	GO:0006306	GO:0010564	GO:0042138	GO:0006298	GO:0009845	GO:0048366	GO:0032389	GO:0007131	GO:0045132	GO:0005634	GO:0048316	GO:0006275	GO:0048825	GO:0016887	GO:0006261	GO:0016444	GO:0009555	GO:0005712	GO:0000790	GO:0000724	GO:0031047	GO:0009560	GO:0009737	GO:0007129	GO:0010154	GO:0016568	GO:0007062	GO:0051726	GO:0000795	GO:0032390	GO:0006312	GO:0000278	GO:0030674	GO:0010162																														
AT4G33580	GO:0009507	GO:0019243	GO:0004089	GO:0008270	GO:0015976																																																														
AT2G20290	GO:0030048	GO:0051645	GO:0003774	GO:0051646	GO:0016459	GO:0060151																																																													
AT5G49250	GO:0005739																																																																		
AT1G78010	GO:0005737	GO:0006400	GO:0006897	GO:0003924																																																															
AT1G01770	GO:0005634	GO:0008150																																																																	
AT5G05830	GO:0008270	GO:0005634																																																																	
AT1G14440	GO:0003700	GO:0005634																																																																	
AT4G34131	GO:0016758	GO:0035251	GO:0080043	GO:0051707	GO:0008194																																																														
AT1G47940	GO:0003674	GO:0005634	GO:0008150																																																																
AT4G23915	GO:0006414	GO:0030533	GO:0009733																																																																
AT1G57320	GO:0006414	GO:0030533	GO:0005575																																																																
EMB1653	GO:0003674	GO:0005575	GO:0008150																																																																
AT2G15630	GO:0005739	GO:0008150	GO:0003674																																																																
AT5G09810	GO:0010053	GO:0007010	GO:0005515	GO:0009845	GO:0009570	GO:0048767	GO:0005737	GO:0009941	GO:0009733	GO:0005829	GO:0005200	GO:0005730	GO:0005618	GO:0009416	GO:0048364	GO:0051301	GO:0010498	GO:0032880	GO:0005886	GO:0006094	GO:0006007	GO:0005856	GO:0009611	GO:0005739	GO:0009506																																										
AT1G60430	GO:0007015	GO:0009407	GO:0005198	GO:0005737	GO:0005515	GO:0005885																																																													
AT2G37010	GO:0009506	GO:0005576	GO:0005215																																																																
AT4G38950	GO:0007017	GO:0005737	GO:0003777	GO:0009506																																																															
AT1G26799	GO:0005576	GO:0003674	GO:0008150																																																																
GAR8	GO:0005575	GO:0009739	GO:0003674																																																																
AT4G33530	GO:0019344	GO:0005774	GO:0015079	GO:0006813	GO:0006007	GO:0005886																																																													
AT4G24250	GO:0005886	GO:0006952	GO:0005516	GO:0008219																																																															
AT3G27160	GO:0009570	GO:0006412	GO:0042254	GO:0009507	GO:0009534	GO:0005840	GO:0003735																																																												
AT1G51110	GO:0009535	GO:0009941	GO:0009534	GO:0009507	GO:0010027	GO:0005198	GO:0006098	GO:0016020																																																											
AT3G27415	GO:0005737	GO:0003674	GO:0008150																																																																
AT4G29283	GO:0005576																																																																		
AT3G06120	GO:0010374	GO:0009913	GO:0003700	GO:0005634	GO:0003677																																																														
AT1G42120	GO:0005575	GO:0006414	GO:0030533																																																																
AT2G01470	GO:0030176	GO:0006888	GO:0043090	GO:0005886	GO:0005774	GO:0000166	GO:0016020	GO:0005783	GO:0005737																																																										
AT2G44120	GO:0005773	GO:0005737	GO:0005730	GO:0022625	GO:0022626	GO:0009507	GO:0015934	GO:0006412	GO:0009506	GO:0005829	GO:0003735	GO:0001510	GO:0016020																																																						
AT4G08250	GO:0006355	GO:0003700	GO:0005634																																																																
AT3G16840	GO:0005634	GO:0008026																																																																	
AT5G42050	GO:0005634	GO:0009862	GO:0007154	GO:0000165	GO:0006499	GO:0009738	GO:0009867	GO:0030968	GO:0050832	GO:0009409	GO:0006612	GO:0031348	GO:0010363	GO:0003674	GO:0043069																																																				
AT2G46460	GO:0008150	GO:0005634																																																																	
AT1G18340	GO:0000394	GO:0005634	GO:0006366																																																																
AT1G56610	GO:0005634	GO:0045892	GO:0003674																																																																
AT4G20230	GO:0005737																																																																		
AT1G36070	GO:0005834	GO:0080008	GO:0005737	GO:0008150	GO:0003674	GO:0006499																																																													
AT1G61600	GO:0003674	GO:0005739	GO:0008150	GO:0016020																																																															
AT3G13490	GO:0006364	GO:0010027	GO:0009658	GO:0006418	GO:0009507	GO:0006399	GO:0005739	GO:0016226	GO:0048481	GO:0010228	GO:0005524	GO:0004812	GO:0005737	GO:0009793																																																					
AT1G31640	GO:0003700	GO:0003677	GO:0005634																																																																
AT3G62790	GO:0005739	GO:0005747	GO:0005634	GO:0003674																																																															
AT2G21725	GO:0005576																																																																		
ATGSTF1	GO:0009407	GO:0005737	GO:0004364																																																																
AT3G22920	GO:0006457	GO:0005737	GO:0003755																																																																
AT1G07410	GO:0006457	GO:0009408	GO:0005768	GO:0009504	GO:0009644	GO:0016192	GO:0042542	GO:0005886	GO:0005525	GO:0005794																																																									
AT4G31600	GO:0005886	GO:0016020	GO:0005794	GO:0048527	GO:0015785	GO:0080147	GO:0005459	GO:0005460	GO:0015786																																																										
AT1G15810	GO:0006412	GO:0000394	GO:0015935	GO:0009086	GO:0003735	GO:0005739																																																													
AT3G01260	GO:0010106	GO:0006012	GO:0006826	GO:0004034	GO:0005737	GO:0010167	GO:0015706																																																												
AT2G33240	GO:0003774	GO:0060151	GO:0030048	GO:0005794	GO:0051645	GO:0016459	GO:0051646																																																												
AT5G24960	GO:0019825																																																																		
AT3G28320	GO:0003674	GO:0008150	GO:0005737																																																																
AT1G51730	GO:0005737	GO:0008150																																																																	
AT2G47800	GO:0034976	GO:0005773	GO:0005774	GO:0009627	GO:0006855	GO:0009624	GO:0008517	GO:0042626	GO:0005886	GO:0009611	GO:0009414	GO:0010118	GO:0000325	GO:0005794	GO:0009506																																																				
AT4G27730	GO:0006857	GO:0005886	GO:0015198	GO:0016020	GO:0005737																																																														
AT5G40050	GO:0003674	GO:0005634	GO:0008150																																																																
AT2G18420	GO:0005576	GO:0003674	GO:0009739																																																																
AT5G11730	GO:0005802	GO:0005794	GO:0016757	GO:0005739	GO:0005768																																																														
AT1G49620	GO:0005515	GO:0045736	GO:0010440	GO:0005634	GO:0030332	GO:0004861	GO:0000278	GO:0042023	GO:0001673																																																										
AT2G19090	GO:0005634	GO:0003674																																																																	
AT3G06930	GO:0034970	GO:0034968	GO:0019919	GO:0034971	GO:0046982	GO:0034972	GO:0035241	GO:0010228	GO:0009220	GO:0008168	GO:0016277	GO:0042803	GO:0009909	GO:0005737	GO:0016458	GO:0008469	GO:0005634	GO:0035242																																																	
AT5G63590	GO:0010106	GO:0015706	GO:0009416	GO:0010167	GO:0009813	GO:0045431	GO:0006826	GO:0005737	GO:0000041																																																										
AT4G14130	GO:0005576	GO:0016798																																																																	
AT5G10340	GO:0008150	GO:0003674	GO:0005634																																																																
AT5G67090	GO:0008152	GO:0004252	GO:0005618	GO:0006508	GO:0005576																																																														
AT3G06240	GO:0005634	GO:0008150	GO:0003674																																																																
AT3G47341	GO:0005739																																																																		
AT1G50050	GO:0005576	GO:0008150	GO:0003674																																																																
AT4G18740	GO:0005829	GO:0005739	GO:0009507																																																																
AT1G04500	GO:0005634	GO:0009827	GO:0009860	GO:0008150	GO:0003674																																																														
EMB2143	GO:0005575	GO:0008150	GO:0003674																																																																
AT3G52260	GO:0009982	GO:0005739																																																																	
AT1G03290	GO:0003674	GO:0006499	GO:0005576	GO:0008150																																																															
AT2G22670	GO:0005634	GO:0045892	GO:0009740	GO:0009736	GO:0010162	GO:0007020	GO:0010311	GO:0005737	GO:0005515	GO:0003700	GO:0009733																																																								
ELK5	GO:0003674	GO:0005575	GO:0010154																																																																
CHS5	GO:0005575	GO:0009409	GO:0003674																																																																
AT4G31000	GO:0005634	GO:0005516																																																																	
AT2G47790	GO:0008150	GO:0000398	GO:0000166	GO:0051604	GO:0080008	GO:0001510	GO:0005634																																																												
AT2G36660	GO:0003743	GO:0003723																																																																	
AT2G40180	GO:0010374	GO:0035556	GO:0009409	GO:0006970	GO:0009738	GO:0005634	GO:0004722	GO:0010440	GO:0048481																																																										
AT2G16370	GO:0005829	GO:0004799	GO:0005737	GO:0009257	GO:0004146																																																														
AT1G24250	GO:0005634	GO:0006355																																																																	
AT4G12270	GO:0005576	GO:0005507																																																																	
AT2G01570	GO:0010162	GO:0009740	GO:0009737	GO:0005515	GO:0009845	GO:0006355	GO:0009867	GO:0006096	GO:0009863	GO:0042538	GO:0009651	GO:0009266	GO:0048444	GO:0009938	GO:2000377	GO:0007030	GO:0009723	GO:0006833	GO:0005634	GO:0003700	GO:0042176	GO:0006972	GO:0009733	GO:0010325	GO:0042744	GO:2000033	GO:0046686	GO:0032880	GO:0010187	GO:0010218	GO:0010029																																				
AT1G27710	GO:0003674	GO:0008150																																																																	
AT1G66220	GO:0004252	GO:0005576	GO:0006508	GO:0008152	GO:0005618																																																														
AT1G22470	GO:0003674	GO:0005575	GO:0008150																																																																
AT5G13620	GO:0005575	GO:0008150	GO:0003674																																																																
AT5G16290	GO:0009507	GO:0009082	GO:0010498	GO:0005829	GO:0006573	GO:0006551	GO:0007010	GO:0006094																																																											
AT3G61950	GO:0006355	GO:0005634	GO:0003700	GO:0003677																																																															
AT5G39490	GO:0003674	GO:0008150																																																																	
AT2G28770	GO:0005575	GO:0030533	GO:0006414																																																																
EMB1937	GO:0003674	GO:0005575	GO:0008150																																																																
PDE233	GO:0003674	GO:0008150	GO:0005575																																																																
AT3G48960	GO:0022625	GO:0005840	GO:0006412	GO:0003735	GO:0042254	GO:0005737																																																													
AT4G33950	GO:0009738	GO:0004672	GO:1902456	GO:0009931	GO:0009737	GO:0042744	GO:0005515	GO:0019432	GO:0010119	GO:0009414	GO:0016301	GO:0009651	GO:0005985	GO:0005829	GO:0006636	GO:0042742	GO:0048366	GO:0006970	GO:0005634	GO:0040007	GO:0010118	GO:2000377	GO:0005737																																												
AT4G16070	GO:0005886	GO:0004806	GO:0006629																																																																
EMB1741	GO:0005575	GO:0003674	GO:0008150																																																																
AT3G19780	GO:0009507																																																																		
AT2G18290	GO:0043161	GO:0005515	GO:0032875	GO:0032876	GO:0051788	GO:0007276	GO:0051510	GO:0005634	GO:0051302	GO:0016604	GO:0042023	GO:0043248	GO:0010087	GO:0008283																																																					
ALB2	GO:0009658	GO:0005575	GO:0003674																																																																
AT4G26330	GO:0005777	GO:0005618	GO:0004252	GO:0009567	GO:0005737	GO:0006508	GO:0008152																																																												
AT1G79430	GO:0006355	GO:0005739	GO:0010089	GO:0005634	GO:0003700	GO:0010088																																																													
AT5G39710	GO:0009793	GO:0005739																																																																	
AT1G32700	GO:0005634																																																																		
AT1G09780	GO:0052541	GO:0052546	GO:0016126	GO:0005740	GO:0009409	GO:0009749	GO:0005829	GO:0009744	GO:0046537	GO:0046686	GO:0009507	GO:0005737	GO:0048046	GO:0009555	GO:0005886	GO:0009506	GO:0010118	GO:0009750																																																	
ATMG00640	GO:0005739	GO:0005753	GO:0000276	GO:0008270	GO:0016020	GO:0015986	GO:0046933																																																												
AT2G47180	GO:0009408	GO:0009651	GO:0009409	GO:0047216	GO:0009737	GO:0009644	GO:0042542	GO:0006979	GO:0016758	GO:0006012	GO:0009414	GO:0016051																																																							
AT2G47350	GO:0005737	GO:0005634																																																																	
EMB1813	GO:0005575	GO:0003674	GO:0008150																																																																
AT5G21125	GO:0003674	GO:0008150	GO:0005739																																																																
AT3G09950	GO:0008150	GO:0003674	GO:0005634																																																																
AT1G67990	GO:0080088	GO:0010584	GO:0080078	GO:0005829	GO:0080076	GO:0048316	GO:0080012	GO:0080077	GO:0042409																																																										
AT5G66005	GO:0005634																																																																		
AT4G36360	GO:0004565	GO:0005576	GO:0009698	GO:0042398	GO:0009664	GO:0006598	GO:0009832	GO:0010075																																																											
AT5G50020	GO:0005886	GO:0008150	GO:0005634																																																																
AT4G12100	GO:0005634																																																																		
AT5G53350	GO:0005759	GO:0016887	GO:0015996	GO:0005739																																																															
AT3G11450	GO:0006457	GO:0005634																																																																	
AT3G57830	GO:0004674	GO:0005524	GO:0006468	GO:0007169	GO:0005886	GO:0016301																																																													
XRS4	GO:0010165	GO:0006281	GO:0003674	GO:0005575																																																															
AT2G26820	GO:0006897	GO:0009617	GO:0030246	GO:0010106	GO:0010167	GO:0015706	GO:0006826	GO:0005739																																																											
EMB2592	GO:0005575	GO:0008150	GO:0003674																																																																
AT4G38630	GO:0006972	GO:0048455	GO:0008540	GO:0030163	GO:0043161	GO:0006511	GO:0009735	GO:0009407	GO:0048528	GO:0009651	GO:0009555	GO:0009744	GO:0009408	GO:0000502	GO:0048767	GO:0051788	GO:0043248	GO:0016020	GO:0010150	GO:0006096	GO:0046686	GO:0006974	GO:0048366	GO:0007010	GO:0006833	GO:0010498	GO:0005737	GO:0005634	GO:0009853	GO:0010029	GO:0009266	GO:0080129	GO:0009733	GO:0006623	GO:0001653	GO:0006094	GO:0006635	GO:0007030	GO:0005829	GO:0009737																											
AT2G21810	GO:0005739																																																																		
AT3G08920	GO:0009534	GO:0009507	GO:0008150	GO:0003674	GO:0009941																																																														
AT3G55250	GO:0000023	GO:0005739	GO:0009570	GO:0010027	GO:0009941	GO:0008150	GO:0043085	GO:0005634	GO:0009507	GO:0019252	GO:0003674																																																								
AT2G31955	GO:0006777	GO:0009507	GO:0003824	GO:0005739																																																															
AT2G14800	GO:0007131	GO:0008150	GO:0007129	GO:0005739	GO:0003674																																																														
AT1G52670	GO:0009507																																																																		
AT5G24440	GO:0003723	GO:0005737	GO:0008150																																																																
AT1G23130	GO:0003674	GO:0009507																																																																	
AT4G15802	GO:0009408	GO:0070370	GO:0005829	GO:0005634	GO:0005794	GO:0048316	GO:0031072																																																												
AT1G50640	GO:0042538	GO:0005515	GO:0045892	GO:0010105	GO:0005634	GO:0006355	GO:0009414	GO:0009737	GO:0003700	GO:0003677																																																									
AT2G31880	GO:0004674	GO:0005524	GO:0005886	GO:0004713	GO:0006468	GO:0031349	GO:0016301	GO:0060862	GO:0010942	GO:0007169																																																									
AT5G07360	GO:0006635	GO:0006869	GO:0009062	GO:0016558	GO:0006487	GO:0010351	GO:0006891	GO:0004040																																																											
AT1G69990	GO:0005524	GO:0006468	GO:0004674	GO:0007169	GO:0016301																																																														
AT1G07840	GO:0003674	GO:0006606																																																																	
AT1G27410	GO:0008150	GO:0005575	GO:0003674																																																																
AT3G61230	GO:0051017	GO:0051015	GO:0005737	GO:0015629																																																															
AT4G35900	GO:0005634	GO:0005515	GO:0045893	GO:0009648	GO:0009909	GO:0030968	GO:0009911	GO:0003700	GO:0048573	GO:0003677	GO:0009410																																																								
AT5G43822	GO:0008150	GO:0005739	GO:0003674																																																																
AT1G31170	GO:0009507	GO:0005739	GO:0003677	GO:0006979	GO:0016667																																																														
AT1G02790	GO:0004650	GO:0005975	GO:0005576																																																																
AT3G32260	GO:0005575	GO:0008150	GO:0003674																																																																
AT4G23320	GO:0005576	GO:0000165	GO:0016301	GO:0009814																																																															
AT2G28507	GO:0005739																																																																		
AT1G15000	GO:0005773	GO:0004185	GO:0005576	GO:0006508																																																															
AT4G36380	GO:0042814	GO:0019825	GO:0009965	GO:0009507	GO:0016709	GO:0048443	GO:0048366	GO:0008395	GO:0016132	GO:0010268	GO:0048441																																																								
AT1G47660	GO:0005576	GO:0008150	GO:0003674																																																																
AT3G02065	GO:0008026	GO:0005634	GO:0005524	GO:0009507																																																															
AT2G29320	GO:0016491	GO:0005575																																																																	
AT1G69010	GO:0006351	GO:0005634	GO:0003700	GO:0003677																																																															
AT5G02840	GO:0003700	GO:0005634	GO:0003677	GO:0046686	GO:0006355	GO:0009753	GO:0009739	GO:0009751	GO:0048573	GO:0009651	GO:0009723	GO:0007623	GO:0009733	GO:0009737																																																					
AT2G03460	GO:0008150	GO:0009507	GO:0003674																																																																
AT5G24280	GO:0010332	GO:0006302	GO:0000724	GO:0005634																																																															
AT2G20320	GO:0003674	GO:0009691	GO:0006865	GO:0005634	GO:0008150																																																														
AT3G18235	GO:0003674	GO:0008150	GO:0005739																																																																
AT4G03565	GO:0003674	GO:0005634	GO:0008150																																																																
AT4G25850	GO:0008142	GO:0008202	GO:0005634																																																																
AT2G24940	GO:0005829	GO:0005576																																																																	
EMB1697	GO:0003674	GO:0005575	GO:0008150																																																																
AT1G57310	GO:0006414	GO:0005575	GO:0030533																																																																
AT4G12610	GO:0005634	GO:0009507																																																																	
AT5G61810	GO:0015867	GO:0005739	GO:0005743	GO:0051646	GO:0051645	GO:0006810	GO:0005509	GO:0060151	GO:0030048																																																										
AT3G46070	GO:0006355	GO:0003676	GO:0003700	GO:0008270	GO:0005634																																																														
AT1G03260	GO:0005829	GO:0005886																																																																	
AT4G08230	GO:0006457	GO:0034976	GO:0008150	GO:0009408	GO:0003674	GO:0006984	GO:0042542	GO:0031348	GO:0009644																																																										
AT5G63690	GO:0003674	GO:0008150	GO:0005634																																																																
AT3G14260	GO:0005575	GO:0003674	GO:0008150																																																																
AT1G52390	GO:0008150	GO:0003674	GO:0005739																																																																
EMB31	GO:0005575	GO:0009793	GO:0003674																																																																
AT4G27290	GO:0048765	GO:0004672	GO:0005886																																																																
AT5G38530	GO:0000162	GO:0004834	GO:0009507	GO:0042803	GO:0052684																																																														
AT1G52970	GO:0003674	GO:0008150																																																																	
AT2G06050	GO:0009414	GO:0005777	GO:0009695	GO:0042538	GO:0009684	GO:0006569	GO:0016629	GO:0007165	GO:0009867	GO:0009611	GO:0010193	GO:0009694	GO:0009753	GO:0009620	GO:0009723	GO:0009738	GO:0009733																																																		
AT3G25960	GO:0006096	GO:0007010	GO:0006094	GO:0004743	GO:0010498	GO:0005737																																																													
AT4G33560	GO:0010075	GO:0009862	GO:0009944	GO:0008150	GO:0001666	GO:0010310	GO:0003674	GO:0010014	GO:0009855																																																										
AT3G25440	GO:0009507																																																																		
AT1G09812	GO:0005634	GO:0003674	GO:0008150																																																																
AT3G44326	GO:0008150	GO:0003674	GO:0005634																																																																
AT5G21950	GO:0008150	GO:0009507	GO:0016787																																																																
AT5G61345	GO:0030533	GO:0006414	GO:0005575																																																																
AT2G44920	GO:0009507	GO:0043085	GO:0009535	GO:0009579	GO:0009534	GO:0015995	GO:0009409	GO:0042742	GO:0031977	GO:0009543	GO:0006098	GO:0016117	GO:0019288	GO:0005515	GO:0015979	GO:0006636	GO:0003674																																																		
AT4G26365	GO:0003674	GO:0000154	GO:0005732																																																																
AT3G18180	GO:0005576																																																																		
AT1G27260	GO:0006355	GO:0005634																																																																	
EMB2950	GO:0003674	GO:0005575	GO:0008150																																																																
AT3G62750	GO:0004553	GO:0005773	GO:0005576																																																																
AT5G50070	GO:0009507	GO:0046910																																																																	
AT3G24150	GO:0005634																																																																		
AT5G14280	GO:0006355	GO:0005634	GO:0008150																																																																
AT5G12210	GO:0005829																																																																		
AT2G30600	GO:0005737	GO:0048439	GO:0009954	GO:0010227																																																															
AT1G73290	GO:0004185	GO:0006508	GO:0005576																																																																
AT1G22300	GO:0009570	GO:0005886	GO:0005739	GO:0005524	GO:0009506	GO:0005737	GO:0005829	GO:0009742	GO:0009737	GO:0045309																																																									
AT5G60190	GO:0006508	GO:0008234	GO:0005634	GO:0019784	GO:0006914																																																														
AT5G01080	GO:0005739																																																																		
AT5G42235	GO:0003674	GO:0005576	GO:0016020																																																																
AT1G49015	GO:0005737																																																																		
AT5G65687	GO:0016020	GO:0015144	GO:0005351	GO:0005739	GO:0005886																																																														
AT1G11850	GO:0003674	GO:0008150																																																																	
AT4G28160	GO:0003674	GO:0009739																																																																	
AT2G37600	GO:0022625	GO:0006412	GO:0005737	GO:0005840	GO:0003735																																																														
AT5G39645	GO:0005576																																																																		
BCF1	GO:0005575	GO:0003674	GO:0010166																																																																
AT5G09210	GO:0005634																																																																		
EMB1059	GO:0005575	GO:0003674	GO:0008150																																																																
EMB2602	GO:0003674	GO:0008150	GO:0005575																																																																
AT4G37390	GO:0010279	GO:0009733	GO:0005737	GO:0010252																																																															
AT2G27960	GO:0042023	GO:0005515	GO:0004693	GO:0006661	GO:0045736	GO:0000278	GO:0005737	GO:0005634	GO:0010440	GO:0051726																																																									
AT3G45880	GO:0005737	GO:0006355																																																																	
AT5G64140	GO:0022627	GO:0005737	GO:0006412	GO:0003735	GO:0006407	GO:0022626	GO:0042254	GO:0005840																																																											
AT3G27925	GO:0009534	GO:0009543	GO:0009507	GO:0019761	GO:0010304	GO:0005634	GO:0009579	GO:0010206	GO:0006098	GO:0005739	GO:0015996	GO:0009535	GO:0031977	GO:0030163	GO:0008236	GO:0009735	GO:0004252	GO:0006508																																																	
AT3G09600	GO:0009651	GO:0009753	GO:0003677	GO:0007623	GO:0009733	GO:0009737	GO:0006355	GO:0005634	GO:0043966	GO:0048573	GO:0009723	GO:0048574	GO:0046686	GO:0009751	GO:0032922	GO:0003700	GO:0009739																																																		
AT1G23310	GO:0005777	GO:0009507	GO:0009853	GO:0019344	GO:0005737	GO:0048046	GO:0044242	GO:0005773	GO:0006833	GO:0009750	GO:0009651	GO:0004021	GO:0016020	GO:0042744	GO:0047958	GO:0008453	GO:0001666																																																		
AT4G23432	GO:0005739	GO:0008150	GO:0003674																																																																
AT2G19540	GO:0008150	GO:0000166	GO:0080008	GO:0005634																																																															
AT1G63780	GO:0005732	GO:0016363	GO:0001510	GO:0006364	GO:0000478	GO:0015030	GO:0005730	GO:0005634																																																											
AT3G56840	GO:0005739	GO:0016491																																																																	
AT2G13273	GO:0005739																																																																		
AT1G74080	GO:0006355	GO:0003700	GO:0009625	GO:0009506	GO:0003677	GO:0005634																																																													
AT2G32840	GO:0005634																																																																		
AT1G69400	GO:0005634	GO:0005515	GO:0000166	GO:0080008																																																															
AT3G03470	GO:0019825																																																																		
AT1G31630	GO:0003700	GO:0003677	GO:0005634																																																																
AT4G39195	GO:0006414	GO:0030533	GO:0005575																																																																
AT2G33420	GO:0003674	GO:0005739	GO:0008150	GO:0009860																																																															
AT5G36170	GO:0006415	GO:0010207	GO:0009570	GO:0010027	GO:0042793	GO:0009902	GO:0035304	GO:0045893	GO:0005737	GO:0006396	GO:0009657	GO:0034660	GO:0030154	GO:0009965	GO:0006364	GO:0003747	GO:0009507																																																		
AT2G36295	GO:0008150	GO:0005634	GO:0003674																																																																
AT2G46495	GO:0005576	GO:0008270																																																																	
AT3G06050	GO:0006979	GO:0005739	GO:0016209	GO:0006096	GO:0009060	GO:0046686	GO:0005759	GO:0004601																																																											
AT1G22540	GO:0005886	GO:0016020	GO:0006857	GO:0005215																																																															
AT1G31485	GO:0005575	GO:0008150	GO:0003674																																																																
AT4G09530	GO:0003674	GO:0009733	GO:0005634																																																																
AT5G65230	GO:0006355	GO:0003677	GO:0005634	GO:0003700																																																															
AT3G61700	GO:0005634	GO:0003674	GO:0008150	GO:0048507	GO:0010093	GO:0048440	GO:0010103																																																												
AT4G17830	GO:0008237	GO:0006508	GO:0005829																																																																
AT3G03440	GO:0009507																																																																		
AT4G33630	GO:0055072	GO:0009507	GO:0000304	GO:0010039	GO:0042651	GO:0010343	GO:0000302																																																												
AT4G21865	GO:0005634	GO:0003674	GO:0008150																																																																
EMB1867	GO:0003674	GO:0005575	GO:0008150																																																																
AT5G56910	GO:0008150	GO:0005634																																																																	
AT1G16230	GO:0005794																																																																		
AT3G47780	GO:0005215	GO:0009407	GO:0042626	GO:0010583	GO:0009506	GO:0005886																																																													
AT1G73602	GO:0005739																																																																		
AT2G10602	GO:0003674	GO:0005739	GO:0008150																																																																
AT4G01870	GO:0009738	GO:0010583	GO:0035556	GO:0019243	GO:0009407	GO:0005634	GO:0009723	GO:0003674																																																											
AT2G15500	GO:0005575	GO:0003674	GO:0008150																																																																
AT5G53560	GO:0005789	GO:0009535	GO:0005783	GO:0005774	GO:0020037	GO:0005773	GO:0019745	GO:0005886	GO:0016126																																																										
AT4G22530	GO:0002679	GO:0046482	GO:0010200	GO:0030968	GO:0005829	GO:0005737	GO:0005634																																																												
AT3G09770	GO:0005886	GO:0080144	GO:0005515	GO:0005737	GO:0004842	GO:0008270																																																													
AT1G45201	GO:0006629	GO:0009507	GO:0016020	GO:0005773	GO:0004806																																																														
AT4G10470	GO:0009507	GO:0003674	GO:0008150																																																																
AT5G11770	GO:0080129	GO:0005747	GO:0005739	GO:0006120	GO:0006511	GO:0009853	GO:0008270	GO:0006486	GO:0051788	GO:0008137																																																									
AT3G53280	GO:0071732	GO:0019825	GO:0071281	GO:0071369	GO:0009507																																																														
AT2G03620	GO:0046873	GO:0005886	GO:0015095	GO:0030001	GO:0016020																																																														
AT3G04770	GO:0022626	GO:0006412	GO:0022627	GO:0006407	GO:0000447	GO:0005737	GO:0000461	GO:0009507	GO:0030686	GO:0003735	GO:0000028	GO:0016020	GO:0006606																																																						
AT2G17450	GO:0008270	GO:0005634																																																																	
AT2G26380	GO:0006952	GO:0005576	GO:0007165																																																																
EMB2323	GO:0005575	GO:0008150	GO:0003674																																																																
AT4G16460	GO:0048446	GO:0003674	GO:0008150	GO:0005739																																																															
AT5G40640	GO:0005886	GO:0009507																																																																	
EMB2150	GO:0003674	GO:0005575	GO:0008150																																																																
PDE231	GO:0005575	GO:0008150	GO:0003674																																																																
AT1G40104	GO:0005739	GO:0008150	GO:0003674																																																																
AT5G48520	GO:0009524	GO:0003674	GO:0080175	GO:0005634	GO:0005819																																																														
AT4G15020	GO:0008150	GO:0005634																																																																	
AT2G42885	GO:0003674	GO:0005576																																																																	
AT5G22400	GO:0009507																																																																		
AT2G07110	GO:0009507																																																																		
AT3G09900	GO:0005886	GO:0009086	GO:0005525	GO:0005515	GO:0000394																																																														
EMB1251	GO:0005575	GO:0003674	GO:0008150																																																																
AT3G30200	GO:0005634																																																																		
AT2G33140	GO:0006414	GO:0005575	GO:0030533																																																																
AT2G16950	GO:0052541	GO:0000059	GO:0006486	GO:0052546	GO:0008565	GO:0005737	GO:0006487	GO:0051170	GO:0005643	GO:0005829	GO:0005634																																																								
AT5G38905	GO:0006414	GO:0030533	GO:0005575																																																																
AT1G20270	GO:0005802	GO:0018401	GO:0005768	GO:0016706	GO:0005739	GO:0005794																																																													
AT5G01015	GO:0005576	GO:0008150	GO:0003674																																																																
AT1G66830	GO:0005886	GO:0005524	GO:0004674	GO:0006468	GO:0007169	GO:0016301																																																													
HAP11	GO:0003674	GO:0008150	GO:0005575																																																																
AT3G54520	GO:0008150	GO:0003674	GO:0005634	GO:0042991																																																															
AT5G25030	GO:0005634																																																																		
AT1G76530	GO:0009672	GO:0009926	GO:0006863																																																																
AT1G10990	GO:0008150	GO:0005739	GO:0003674	GO:0005634																																																															
AT5G23670	GO:0005783	GO:0005773	GO:0009640	GO:0046512	GO:0009507	GO:0016020	GO:0009555	GO:0030148	GO:0043067	GO:0004758	GO:0005515	GO:0009693																																																							
ATMG00030	GO:0003674	GO:0005739	GO:0008150																																																																
AT4G19600	GO:0004693	GO:0010090	GO:0000394	GO:0008284	GO:0009615	GO:0048366	GO:0051726	GO:0006366	GO:0005634																																																										
AT2G32050	GO:0008150	GO:0009688	GO:0005634	GO:0016114	GO:0003674																																																														
AT5G43910	GO:0009697	GO:0005737	GO:0016301	GO:0009627																																																															
AT3G50310	GO:0009409	GO:0048235	GO:0009414	GO:0000302	GO:0006468	GO:0005515	GO:0016301	GO:0009651																																																											
AT1G54060	GO:0005634	GO:0009733	GO:0005730	GO:0006355	GO:0043565	GO:0009793	GO:0010431	GO:0010029	GO:0048831	GO:0003700																																																									
AT2G36000	GO:0009507	GO:0005739																																																																	
AT3G46920	GO:0006468	GO:0009644	GO:0004712	GO:0004672	GO:0042542	GO:0005634																																																													
AT3G21380	GO:0005576																																																																		
AT1G67890	GO:0004712	GO:0016301	GO:0005737	GO:0005634																																																															
AT3G15115	GO:0008150	GO:0003674	GO:0005634																																																																
AT5G10050	GO:0016491	GO:0005575																																																																	
AT4G11680	GO:0005774	GO:0005634	GO:0008270																																																																
AT1G11420	GO:0005737	GO:0010075	GO:0009855	GO:0009944	GO:0010014																																																														
AT3G09120	GO:0003674	GO:0005575	GO:0008150																																																																
AT1G34340	GO:0003824	GO:0005575	GO:0008150																																																																
AT4G16155	GO:0009570	GO:0005739	GO:0009941	GO:0004148	GO:0042744	GO:0009507																																																													
AT1G59700	GO:0009407	GO:0004364	GO:0005737	GO:0010583																																																															
AT4G13290	GO:0019825																																																																		
AT3G48520	GO:0009611	GO:0002213	GO:0010200	GO:0009753	GO:0009694	GO:0048480	GO:0005576	GO:0009555	GO:0052694	GO:0048653	GO:0009620	GO:0010154	GO:0009695	GO:0019825																																																					
AT5G11416	GO:0008150	GO:0005739	GO:0003674																																																																
AT2G19930	GO:0005575	GO:0010075	GO:0010162	GO:0050826	GO:0010014	GO:0010182	GO:0009410	GO:0009944	GO:0016567	GO:0009845	GO:0009933	GO:0016441	GO:0009909	GO:0019915	GO:0009640	GO:0010228	GO:0009855	GO:0003968	GO:0009793	GO:0048522																																															
EMB2238	GO:0003674	GO:0008150	GO:0005575																																																																
AT1G30300	GO:0005634	GO:0003674	GO:0008150																																																																
AT3G51080	GO:0005634	GO:0009416	GO:0003700																																																																
AT5G14310	GO:0005576	GO:0015824																																																																	
AT2G35990	GO:0005829	GO:0005634																																																																	
AT5G45715	GO:0030533	GO:0006414	GO:0005575																																																																
AT3G60820	GO:0046686	GO:0043161	GO:0005737	GO:0006094	GO:0006511	GO:0048046	GO:0008233	GO:0051788	GO:0000502	GO:0009817	GO:0006096	GO:0006635	GO:0005839	GO:0005886	GO:0005829	GO:0009407	GO:0043248	GO:0009507	GO:0009651	GO:0080129																																															
AT4G23550	GO:0003700	GO:0006355	GO:0005634	GO:0010200																																																															
AT2G30570	GO:0009535	GO:0006364	GO:0003674	GO:0010207	GO:0042549	GO:0015979	GO:0009507	GO:0009657																																																											
AT2G07724	GO:0005739	GO:0008150	GO:0003674																																																																
AT3G48237	GO:0008150	GO:0003674	GO:0005739																																																																
AT3G62070	GO:0008150	GO:0005575	GO:0003674																																																																
AT5G47455	GO:0008150	GO:0005739	GO:0005886	GO:0003674																																																															
EMB2954	GO:0003674	GO:0008150	GO:0005575																																																																
AT3G04970	GO:0008150	GO:0005576																																																																	
AT5G57655	GO:0005783	GO:0005773	GO:0005774	GO:0005794	GO:0005737	GO:0005975	GO:0009045																																																												
AT5G41950	GO:0005829	GO:0005737																																																																	
AT5G01610	GO:0008150																																																																		
AT5G23480	GO:0005634																																																																		
AT5G22810	GO:0016298	GO:0005576																																																																	
AT3G09970	GO:0004722	GO:0005739																																																																	
AT1G02670	GO:0006281	GO:0003677	GO:0005524	GO:0005634	GO:0004386																																																														
AT1G08840	GO:0005634	GO:0009793	GO:0006260	GO:0004003																																																															
EMB1446	GO:0003674	GO:0005575	GO:0008150																																																																
AT1G24807	GO:0009507	GO:0005737																																																																	
AT1G09940	GO:0033014	GO:0009507	GO:0008883	GO:0006783	GO:0006979	GO:0052542	GO:0006779	GO:0010200	GO:0009536	GO:0009611																																																									
AT4G37670	GO:0004042	GO:0006526																																																																	
AT1G13790	GO:0048451	GO:0048453	GO:0080188																																																																
EMB2555	GO:0008150	GO:0005575	GO:0003674																																																																
AT1G28680	GO:0034976	GO:0009627	GO:0016740	GO:0009963	GO:0009611	GO:0009805	GO:0005737																																																												
EMB1646	GO:0008150	GO:0005575	GO:0003674																																																																
AT3G23210	GO:0003677	GO:0006355	GO:0010224	GO:0009744	GO:0003700	GO:0005634	GO:0009718																																																												
AT3G25716	GO:0003674	GO:0008150	GO:0005739																																																																
AT5G04470	GO:0005634	GO:0004861	GO:0045839	GO:0045736	GO:0005515	GO:0042023	GO:0010026	GO:0016132																																																											
AT1G18740	GO:0010200	GO:0006612	GO:0009507	GO:0003674	GO:0009963	GO:0010363	GO:0008150	GO:0009612	GO:0009611																																																										
FIN2	GO:0005575	GO:0009639	GO:0003674																																																																
AT5G47330	GO:0006865	GO:0008474	GO:0015824																																																																
AT1G31270	GO:0003674	GO:0005739	GO:0008150																																																																
AT1G71160	GO:0000038	GO:0042335	GO:0016746	GO:0009507																																																															
AT4G14200	GO:0009944	GO:0051567	GO:0006346	GO:0010389	GO:0016246	GO:0006275	GO:0048451	GO:0009965	GO:0010073	GO:0031048	GO:0008150	GO:0005634	GO:0010051	GO:0010014	GO:0009855	GO:0048453																																																			
AT3G28590	GO:0003674	GO:0005575	GO:0008150	GO:0048445																																																															
AT3G19180	GO:0010020	GO:0009507	GO:0005515	GO:0009528	GO:0043572	GO:0043621																																																													
AT1G60995	GO:0003674	GO:0005783	GO:0008150	GO:0005739																																																															
AT1G51965	GO:0008380	GO:0009737	GO:0005739																																																																
AT3G16230	GO:0009507	GO:0005737	GO:0005739																																																																
AT5G25640	GO:0005739																																																																		
EMB1857	GO:0005575	GO:0003674	GO:0008150																																																																
AT3G53720	GO:0035725	GO:0012505	GO:0005783	GO:0030104	GO:0005451	GO:0009507	GO:0030007	GO:0006812	GO:0015385	GO:0006885	GO:0006623																																																								
AT1G34130	GO:0005886	GO:0005783	GO:0016020	GO:0004576																																																															
AT5G17210	GO:0003674	GO:0005576	GO:0008150																																																																
AT5G24390	GO:0009507																																																																		
AT2G18810	GO:0005634																																																																		
AT4G00893	GO:0009507																																																																		
AT5G23155	GO:0003674	GO:0008150	GO:0005575																																																																
AT1G66880	GO:0009867	GO:0000165	GO:0006612	GO:0050832	GO:0010363	GO:0009627	GO:0009963	GO:0042742	GO:0009697	GO:0010310	GO:0043900	GO:0009814	GO:0005886	GO:0009625	GO:0009595	GO:0010200	GO:0009862	GO:0004674	GO:0031348																																																
AT1G59535	GO:0003674	GO:0008150	GO:0005575																																																																
AT5G42530	GO:0008150	GO:0005739	GO:0003674																																																																
AT5G59790	GO:0003674	GO:0005634	GO:0008150																																																																
AT1G12244	GO:0009507																																																																		
AT1G19970	GO:0016021	GO:0015031	GO:0004872																																																																
AT1G28790	GO:0030533	GO:0006414	GO:0005575																																																																
EMB2495	GO:0003674	GO:0005575	GO:0008150																																																																
AT2G42030	GO:0008270	GO:0005634																																																																	
AT1G51720	GO:0016491	GO:0045492	GO:0008295	GO:0005737	GO:0010413																																																														
AT3G01400	GO:0005737																																																																		
AT5G45220	GO:0006952	GO:0005634	GO:0004888																																																																
AT1G56710	GO:0005975	GO:0005576	GO:0004650																																																																
ATCG00490	GO:0009507	GO:0018119	GO:0009570	GO:0009535	GO:0006354	GO:0009737	GO:0048046	GO:0009941	GO:0022626	GO:0009579	GO:0016984	GO:0010287	GO:0046686	GO:0006091	GO:0015979	GO:0005618	GO:0015977	GO:0016020																																																	
AT4G10550	GO:0006508	GO:0004252	GO:0008152	GO:0005576	GO:0005618	GO:0009507																																																													
AT5G43695	GO:0003674	GO:0008150																																																																	
AT5G65410	GO:0005634	GO:0005515	GO:0003700																																																																
AT5G53030	GO:0005634	GO:0008150	GO:0003674																																																																
AT4G38340	GO:0006355	GO:0003700	GO:0005634																																																																
EMB2608	GO:0008150	GO:0003674	GO:0005575																																																																
AT4G36350	GO:0004722	GO:0003993	GO:0005576	GO:0005618																																																															
AT2G30180	GO:0006414	GO:0030533	GO:0005575																																																																
AT1G67190	GO:0005634	GO:0008150	GO:0003674																																																																
AT2G29540	GO:0005634	GO:0009304	GO:0005666	GO:0003677	GO:0003899																																																														
AT3G16900	GO:0005575	GO:0003674	GO:0008150																																																																
AT4G00630	GO:0009941	GO:0015992	GO:0015386	GO:0009507	GO:0009536	GO:0016020	GO:0015079	GO:0006813																																																											
AT3G05690	GO:0016602	GO:0003700	GO:0009567	GO:0006355	GO:0005634																																																														
AT5G43610	GO:0005886	GO:0016020	GO:0015144	GO:0008506	GO:0005351																																																														
AT3G51057	GO:0008150	GO:0009507	GO:0003674																																																																
AT1G04778	GO:0005634	GO:0008150	GO:0003674																																																																
AT1G30990	GO:0005634	GO:0003674																																																																	
LMS3	GO:0003674	GO:0050832	GO:0005575																																																																
AT5G24470	GO:0009640	GO:0045892	GO:0007623	GO:0048574	GO:0051170	GO:0005982	GO:0006355	GO:0005634	GO:0003677	GO:0010114	GO:0042752	GO:0000156	GO:0010218	GO:0009639																																																					
AT4G35220	GO:0005783	GO:0005794	GO:0009507																																																																
AT1G13080	GO:0010286	GO:0019825	GO:0005576																																																																
AT1G76880	GO:0003700	GO:0005634	GO:0006355																																																																
AT4G01940	GO:0009658	GO:0016226	GO:0005198	GO:0009507																																																															
AT1G02074	GO:0008150	GO:0005739	GO:0003674																																																																
AT1G14300	GO:0006626	GO:0005634	GO:0008150																																																																
AT4G27050	GO:0005634	GO:0003674																																																																	
EMB1207	GO:0008150	GO:0005575	GO:0003674																																																																
EMB1234	GO:0008150	GO:0003674	GO:0005575																																																																
AT5G10060	GO:0005576	GO:0008150	GO:0003674																																																																
TIR6	GO:0009926	GO:0003674	GO:0005575																																																																
AT2G21200	GO:0009733	GO:0005739	GO:0003674	GO:0009741																																																															
AT1G21270	GO:0009751	GO:0009992	GO:0004674	GO:0009793	GO:0009826	GO:0009311	GO:0006468	GO:0010027	GO:0010228	GO:0005886	GO:0016226	GO:0048481	GO:0019761																																																						
AT5G35603	GO:0003674	GO:0005739	GO:0008150																																																																
AT1G76710	GO:0016571	GO:0006281	GO:0005634	GO:0010224	GO:0010228																																																														
AT1G66640	GO:0008150	GO:0003674	GO:0005634																																																																
ATCG00910	GO:0006414	GO:0030533	GO:0009507																																																																
AT5G17110	GO:0005575	GO:0003674	GO:0008150																																																																
AT4G33500	GO:0019252	GO:0009507	GO:0009637	GO:0046777	GO:0043085	GO:0000023	GO:0004722	GO:0010155																																																											
AT1G63535	GO:0005576	GO:0003674																																																																	
AT2G38230	GO:0042819	GO:0009646	GO:0005829	GO:0046982	GO:0009507	GO:0005737																																																													
AT3G05530	GO:0008540	GO:0009407	GO:0006635	GO:0009630	GO:0010498	GO:0005516	GO:0005634	GO:0007010	GO:0006511	GO:0051788	GO:0043161	GO:0009555	GO:0009553	GO:0016887	GO:0043248	GO:0005829	GO:0006094	GO:0000502	GO:0000741	GO:0009560	GO:0080129	GO:0005737																																													
AT3G58100	GO:0005886	GO:0046658	GO:0008150	GO:0031225	GO:0030247	GO:0001872	GO:0009506																																																												
AT2G02930	GO:0009407	GO:0005737	GO:0005886	GO:0004364	GO:0050832																																																														
AT3G07920	GO:0006413	GO:0005634	GO:0003743
[truncated: 3,384,415 more chars]
